# Supplementary material for: Microbiota transplantation and multi-omics profiling integration unveil the mechanism of Alistipes communis-driven abdominal fat deposition in chickens
Source: J Anim Sci Biotechnol. 2026 May 20;17:98. doi: 10.1186/s40104-026-01439-2 (PMC13188826; doi:10.1186/s40104-026-01439-2)
Supplement: Supplementary file 1 — Additional file 1: Table S1. Identification of Alistipes communis suspension by 16S rRNA gene sequencing. Table S2. The specific primers for lipid metabolism related marker genes in qPCR. Table S3. The abundance matrix of cecal genus in recipient AA chickens. Table S4. The abundance matrix of cecal phylum in recipient AA chickens. Table S5. Metagenomic sequencing data statistics. Table S6. Metatranscriptome sequencing data statistics. Table S7. The LEfSe analysis of differential abundence species between the two lines’ donors. Table S8. Significantly changed species in the recipient cecum after Alistipes communis administration based on 16S sequencing. Table S9. Significantly changed KEGG kos in the recipient cecum after Alistipes communis administration based on metagenome and metatranscriptome sequencing. Table S10. Significantly changed cecal metabolites in the recipient cecum after Alistipes communis administration. Table S11. The KEGG enricment of the significantly changed cecal metabolites. Table S12. Significantly changed serum metabolites in the recipient cecum after Alistipes communis administration. Table S13. The KEGG enricment of the significantly changed host serum metabolites. [file 40104_2026_1439_MOESM1_ESM.xlsx]

## Sheet: Table S1
Table S1. Identification of Alistipes communis suspension by 16S rRNA gene sequencing.
A.communis identification resluts
GCTAGGTCGCTCTTTCGGTCACGAACTTCAGGCACCCCCAACTCCCATGGCTTGACGGGCGGTGTGTACAAGGCCCGGGAACGTATTCACCGCGCCA
TGGCTGATGCGCGATTACTAGCGAATCCAACTTCATGGAGGCGAGTTTCAGCCTCCAATCCGAACTGAGATAGGCTTTCGAGATTCGCTCCCCATCA
CTGGGTGGCTGCCCTCTGTACCTACCATTGTAACACGTGTGTCGCCCCGGACGTAAGGGCCGTGCTGATTTGACGTCATCCCCACCTTCCTCTCGGC
TTACACCGGCAGTCCCGATAGAGTGCCCAGCTTGTTTGATCGCTCAAACGCTCTGATGGCAACTATCAGTAGGGGTTGCGCTCGTTATGGGACTTAA
CCCGACACCTCACGGCACGAGCTGACGACAACCATGCAGCACCTAGTTTCCTGCCCCGAAGGGAAATCCTGTTTCCAGAATCGTCAGTAACTTTCAA
GCCCGGGTAAGGTTCCTCGCGTATCATCGAATTAAACCACATGTTCCTCCGCTTGTGCGGGCCCCCGTCAATTCCTTTGAGTTTCATTCTTGCGAAC
GTACTCCCCAGGTGGATAGCTTATCGATTTCTCTTAGTCACCGACTGTGTATCGCCGACAACGAGCTATCATCGTTTACTGCGTGGACTACCAGGGT
ATCTAATCCTGTTTGCTCCCCACGCTTTCGTGCCTCAACGTCAGATATAGTTTGGTAAGCTGCCTTCGCAATCGGTGTTCTGTATGATCTCTAAGCA
TTTCACCGCTACACCATACATTCCGCCTACCGCAACTACTCTCTAGCCCAGCAGTATCAACGGCACGTTTGGTGTTAAGCACCAAAATTTCACCGCT
GACTTACTAAACCGCCTACGCACCCTTTAAACCCAATAAATCCGGATAACGCTTGGATCCTCCGTATTACCGCGGCTGCTGGCACGGAGTTAGCCGA
TCCTTATTCGTACGATACTTTCAGGCAGATACACGTATCTGCGTTTACCCTCGTACAAAAGCAGTTTACAACTCATAGAGCCGTCTTCCTGCACGCG
GCATGGCTGGTTCAGACTTCCGTCCATTGACCAATATTCCTCACTGCTGCCTCCCGTAGGAGTTTGGTCCGTGTCTCAGTACCAATGTGGGGGGTTA
ACCTCTCAGTCCCCCTATGTATCGTCGCCTTGGTAAGCCGTTACCTTACCAACTAGCTAATACAACGCATGCCCATCCTTTACCACCAAAGCTTTCA
ACTCCGAAAGATGCCTCCCGGAATATTATGGGGTATTAGTACCGATTTCTCAGTGTTATCCCCCTGTAAAGGGTAGGTTGCATACGCGTTACGCACC
CGTCCGCCGGTCGCCATCAATAGTATTGCTACCATTATGCTGCCCCTCGACTGCAGGG

## Sheet: Table S2
Table S2. The specific primers for lipid metabolism related marker genes in qPCR
ACACA	NM_205505	F: CACCTTGAACCGCAAATCAGA
		R: GGAGCAAATCCATGACCACTG
FASN	NM_205155	F: ATCCTTGGTGTTCGTGACGTG
		R: TTGTTGATGGTGAGGAGTCGG
ME1	NM_204303.2	F: AATACACAGAGGGACGTGG
		R: GCAACTCCAGGGAACACGTA
ATGL	NM_001113291.2	F: GCTGATCCAGGCCTGTGTCT
		R: TGGAGGTATCTGCCCACAGTAGA
ACSL1	NM_001012578.2	F: TACCCTGGTGGGTTTTGGTG
		R:AGGAGAGAGGACCTTCGAGC
CPT1A	NM_001012898.1	F: TAGAGGGCGTGGACCAATAA
		R: TGGGATGCGGGAGGTATT
PHGDH	XM_422226.8	F: AGCCAAAGCATCGGAGACA
		R: AGCGAGGTCAGACAGTGGG
PPAT	NM_001004401.2	F: CAAAGCAAGAAAAGAGAACGAGAAC
		R: TGAACCAATGTCCACCTACTAAACA
DGAT2	XM_419374.8	F: AGAACGAAGTGTACAAGCAGGTG
		R: CAGTTGACTTCCAGGACCTCAG
MOGAT1	XM_015277034.4	F: ATCTGGTTTGGCTGTCCCTT
		R: ATTCCTCTGCTCCTCCGATG
APOB	NM_001044633.2	F: GAACTAACACGCGCGCTAATT
		R: TTCAGGTCTTCATGCGCTTCT
PLIN1	NM_001127439	F: GGGGTGACTGGCGGTTGTA
		R: GCCGTAGAGGTTGGCGTAG
FABP4	NM_204290.2	F: TGGGTGAAGAGTTTGATGAGACCA
		R: CACCAGCAGGTTCCCATCCA
CD36	NM_001030731.1	F: AGTCTTCTACCCGTATAATGGGA
		R: CCTTCACGGTCTTACTGGTC
LPL	NM_205282	F: ATGTTCATTGATTGGATGGAGGAG
		R: AAAGGTGGGACCAGCAGGAT
TBP	NM_205103	F: GCGTTTTGCTGCTGTTATTATGAG
		R: TCCTTGCTGCCAGTCTGGAC

## Sheet: Table S3
Table S3. The abundance matrix of cecal genus in recipient AA chickens
genus	g__CHKCI002	g__unclassified_f__Eggerthellaceae	g__Bacteroides	g__Barnesiella	g__Coprobacter	g__uncultured_f__Barnesiellaceae	g__Butyricimonas	g__Odoribacter	g__Alistipes	g__Rikenella	g__unclassified_f__Rikenellaceae	g__Parabacteroides	g__uncultured_f__Flavobacteriaceae	g__Campylobacter	g__Helicobacter	g__norank_f__norank_o__Gastranaerophilales	g__norank_f__Obscuribacteraceae	g__Mucispirillum	g__Bilophila	g__uncultured_f__Desulfovibrionaceae	g__unclassified_f__Bacillaceae	g__Erysipelatoclostridium	g__uncultured_f__Erysipelatoclostridiaceae	g__Dielma	g__Merdibacter	g__norank_f__Erysipelotrichaceae	g__uncultured_f__Erysipelotrichaceae	g__unclassified_o__Erysipelotrichales	g__norank_f__norank_o__Izemoplasmatales	g__Enterococcus	g__Lactobacillus	g__Ligilactobacillus	g__Limosilactobacillus	g__norank_f__norank_o__RF39	g__Christensenellaceae_R-7_group	g__norank_f__norank_o__Clostridia_UCG-014	g__norank_f__norank_o__Clostridia_vadinBB60_group	g__Clostridium_sensu_stricto_1	g__Anaerofustis	g__ASF356	g__Anaerostignum	g__Anaerostipes	g__Blautia	g__CHKCI001	g__Catenibacillus	g__Eisenbergiella	g__Eubacterium_hallii_group	g__Eubacterium_ventriosum_group	g__Frisingicoccus
con_4	21	45	8779	395	4	156	434	514	3595	592	147	77	436	27	424	10	2	0	113	49	29	247	0	0	15	38	7	0	11	4	181	108	318	90	589	468	596	0	9	2	4	41	597	165	8	146	91	1	0
con_5	4	10	6696	1013	13	257	233	184	2688	187	66	73	173	22	772	105	0	0	307	177	54	113	0	0	13	34	10	12	0	17	204	90	118	36	294	560	768	16	3	23	6	20	355	170	10	164	61	10	0
con_3	3	2	1505	4641	472	213	182	130	1433	186	1293	1310	93	0	286	218	1	0	3	174	2279	308	6	0	12	21	30	0	0	8	1	4	0	29	68	476	639	1	0	34	5	0	213	96	2	115	26	0	24
con_1	48	71	2846	1276	4	550	163	504	5794	545	270	114	479	9	51	35	1	0	175	112	29	306	21	0	32	13	10	13	26	0	27	19	70	229	406	1095	1884	1	8	2	12	43	819	64	3	158	56	18	0
con_2	5	27	4281	3541	12	528	600	142	8547	557	495	0	376	0	41	114	0	0	150	140	2	81	0	0	4	35	1	19	0	0	847	134	1023	74	1355	427	1193	0	7	0	26	37	186	1	6	139	87	0	0
avrage	16.2	31	4821.4	2173.2	101	340.8	322.4	294.8	4411.4	413.4	454.2	314.8	311.4	11.6	314.8	96.4	0.8	0	149.6	130.4	478.6	211	5.4	0	15.2	28.2	11.6	8.8	7.4	5.8	252	71	305.8	91.6	542.4	605.2	1016	3.6	5.4	12.2	10.6	28.2	434	99.2	5.8	144.4	64.2	5.8	4.8
Donor_LL_3	3	0	4589	191	0	1	241	5	1791	20	0	136	103	0	0	73	62	0	35	1	249	614	32	13	54	33	70	9	15	40	219	32	98	189	415	1321	2238	33	3	51	0	78	679	104	19	165	59	104	45
Donor_LL_1	6	3	6203	234	0	0	259	11	1647	16	0	146	119	0	0	140	45	0	23	0	280	594	26	6	71	35	69	12	9	39	139	20	46	180	385	1418	2497	19	4	44	3	91	519	92	13	135	57	98	44
Donor_LL_2	2	1	5305	192	0	1	271	9	1613	24	2	108	90	0	0	21	40	0	37	0	251	678	26	13	53	53	82	6	19	35	50	20	17	151	392	1609	2625	22	1	50	4	92	633	94	15	181	57	105	45
avrage	3.66667	1.33333	5365.67	205.667	0	0.666667	257	8.33333	1683.67	20	0.666667	130	104	0	0	78	49	0	31.6667	0.333333	260	628.667	28	10.6667	59.3333	40.3333	73.6667	9	14.3333	38	136	24	53.6667	173.333	397.333	1449.33	2453.33	24.6667	2.66667	48.3333	2.33333	87	610.333	96.6667	15.6667	160.333	57.6667	102.333	44.6667
Donor_FL_2	2	1	11004	401	0	0	136	27	938	24	0	23	113	0	0	25	1	0	64	0	15	268	0	15	30	30	23	12	0	20	26	17	2	65	80	2137	1187	0	4	7	6	116	466	54	13	171	46	23	22
Donor_FL_3	3	2	7342	826	0	0	246	47	1712	31	0	47	221	0	0	74	16	0	103	0	29	367	0	21	39	66	49	13	0	44	71	32	18	83	96	1776	1445	0	3	19	12	174	622	93	17	283	82	38	41
Donor_FL_1	4	1	6076	750	0	0	265	38	1504	60	0	46	225	0	0	48	9	0	119	0	18	939	0	39	88	109	115	40	0	48	53	31	14	298	134	1409	1259	2	1	11	22	194	771	113	23	325	91	28	38
avrage	3	1.33333	8140.67	659	0	0	215.667	37.3333	1384.67	38.3333	0	38.6667	186.333	0	0	49	8.66667	0	95.3333	0	20.6667	524.667	0	25	52.3333	68.3333	62.3333	21.6667	0	37.3333	50	26.6667	11.3333	148.667	103.333	1774	1297	0.666667	2.66667	12.3333	13.3333	161.333	619.667	86.6667	17.6667	259.667	73	29.6667	33.6667
blank_5	1	12	2332	7006	9	844	234	246	7903	1158	910	90	390	4	315	44	0	0	168	68	20	139	4	0	7	35	2	18	5	7	54	28	109	11	247	570	1061	4	3	0	4	2	171	74	6	104	24	3	0
blank_3	6	61	7999	829	6	161	258	244	4366	691	104	229	206	33	83	14	0	0	144	276	8	55	3	0	11	16	23	2	0	1	16	102	80	44	371	813	948	0	11	0	6	28	768	8	3	88	150	0	2
blank_2	18	9	2413	7773	62	698	97	74	1499	61	1209	30	310	74	954	275	14	0	218	401	1875	30	4	0	20	3	8	1	5	5	36	30	1	48	182	270	1440	0	2	87	10	9	176	590	4	42	15	0	0
blank_1	6	27	3985	134	8	337	287	123	5240	806	301	126	229	7	124	79	0	0	82	148	4	148	7	0	28	35	17	50	24	1	22	26	124	234	693	1208	2292	1	13	0	15	12	909	47	2	242	28	0	0
blank_4	10	13	5326	1955	11	338	413	325	6706	332	20	30	121	131	324	65	0	0	157	118	150	61	9	0	27	40	8	1	2	36	133	49	86	139	625	944	2384	0	0	5	5	9	239	121	5	94	38	7	0
avrage	8.2	24.4	4411	3539.4	19.2	475.6	257.8	202.4	5142.8	609.6	508.8	101	251.2	49.8	360	95.4	2.8	0	153.8	202.2	411.4	86.6	5.4	0	18.6	25.8	11.6	14.4	7.2	10	52.2	47	80	95.2	423.6	761	1625	1	5.8	18.4	8	12	452.6	168	4	114	51	2	0.4
FLA_4	5	5	4698	3700	16	658	232	88	3655	586	353	0	106	12	127	118	0	145	156	201	7	62	5	0	2	37	34	5	0	6	1590	393	2504	183	657	649	1192	0	5	1	12	6	664	25	5	254	48	0	0
FLA_5	6	13	4893	5149	18	189	206	222	2325	445	576	151	83	1	362	77	0	61	552	222	10	184	0	0	48	92	3	8	2	27	28	123	57	186	258	448	1210	1	5	3	4	13	622	66	0	102	63	12	0
FLA_2	2	1	5355	2468	9	447	178	134	4823	1478	593	68	99	4	127	58	0	23	187	187	541	146	88	0	26	102	91	1	0	1	244	6	158	134	733	1116	2224	0	6	27	7	2	1562	47	4	190	66	29	0
FLA_1	27	26	6412	451	8	222	62	115	1569	119	75	64	196	44	431	224	1	342	132	73	102	122	3	0	22	15	34	1	35	9	1040	229	1320	52	329	523	543	12	6	0	4	42	901	133	6	105	125	18	4
FLA_3	4	6	9825	2452	7	292	102	223	4353	561	294	82	69	64	0	59	0	221	151	210	213	151	3	0	30	226	37	3	0	44	175	38	66	194	817	667	1035	0	8	0	2	10	738	69	5	331	20	3	2
avrage	8.8	10.2	6236.6	2844	11.6	361.6	156	156.4	3345	637.8	378.2	73	110.6	25	209.4	107.2	0.2	158.4	235.6	178.6	174.6	133	19.8	0	25.6	94.4	39.8	3.6	7.4	17.4	615.4	157.8	821	149.8	558.8	680.6	1240.8	2.6	6	6.2	5.8	14.6	897.4	68	4	196.4	64.4	12.4	1.2
LLA_1	6	1	6013	1002	32	1063	29	335	1314	591	2	61	83	12	4	310	0	12	672	66	427	116	17	0	21	14	50	7	0	32	82	8	34	62	201	1008	2157	0	0	25	1	10	307	33	8	180	74	24	12
LLA_4	2	9	8184	1454	15	360	187	107	3964	301	103	110	210	35	1	714	0	62	186	118	15	89	42	0	18	33	1	0	0	179	12	151	9	126	287	313	1365	2	9	0	1	8	512	42	2	56	85	6	5
LLA_5	1	3	7860	3800	20	571	508	131	2338	459	1224	79	292	0	633	314	0	709	145	99	164	21	26	0	26	255	2	2	0	4	88	34	9	22	166	570	1816	4	0	2	2	2	840	480	7	384	71	14	0
LLA_2	122	152	3362	1655	5	793	241	332	6055	1415	610	126	465	0	55	651	0	21	144	238	13	160	48	0	9	24	31	0	18	0	38	9	132	92	567	974	1273	0	12	0	10	8	1896	254	0	141	124	2	0
LLA_3	12	16	11545	1693	20	215	151	161	2555	58	49	41	139	24	16	141	1	0	289	131	620	92	20	0	14	59	4	1	0	30	72	79	15	213	806	743	915	0	3	21	13	9	116	742	7	43	7	0	15
avrage	28.6	36.2	7392.8	1920.8	18.4	600.4	223.2	213.2	3245.2	564.8	397.6	83.4	237.8	14.2	141.8	426	0.2	160.8	287.2	130.4	247.8	95.6	30.6	0	17.6	77	17.6	2	3.6	49	58.4	56.2	39.8	103	405.4	721.6	1505.2	1.2	4.8	9.6	5.4	7.4	734.2	310.2	4.8	160.8	72.2	9.2	6.4
[truncated: 64 more columns]

## Sheet: Table S4
Table S4. The abundance matrix of cecal phylum in recipient AA chickens
phylum	p__Actinobacteriota	p__Bacteroidota	p__Campylobacterota	p__Cyanobacteria	p__Deferribacterota	p__Desulfobacterota	p__Firmicutes	p__Proteobacteria	p__Verrucomicrobiota
con_4	66	15129	451	12	0	162	18869	22	2
con_5	14	11583	794	105	0	484	20782	951	0
con_3	5	11458	286	219	0	177	20514	154	1900
con_1	119	12545	60	36	0	287	21613	53	0
con_2	32	19079	41	114	0	290	15129	28	0
avrage	47.2	13958.8	326.4	97.2	0	280	19381.4	241.6	380.4
D_1_3	3	7077	0	135	0	36	26130	1332	0
D_1_1	9	8635	0	185	0	23	24540	1321	0
D_1_2	3	7615	0	61	0	37	25600	1397	0
avrage	5	7775.67	0	127	0	32	25423.3	1350	0
G_1_2	3	12666	0	26	0	64	21386	568	0
G_1_3	5	10472	0	90	0	103	23073	970	0
G_1_1	5	8964	0	57	0	119	24486	1082	0
avrage	4.33333	10700.7	0	57.6667	0	95.3333	22981.7	873.333	0
blank_5	13	21122	319	44	0	236	12774	203	2
blank_3	67	15093	116	14	0	420	18902	101	0
blank_2	27	14226	1028	289	0	619	17643	347	534
blank_1	33	11576	131	79	0	230	22644	20	0
blank_4	23	15577	455	65	0	275	18158	42	118
avrage	32.6	15518.8	409.8	98.2	0	356	18024.2	142.6	130.8
FLA_4	10	14092	139	118	145	357	19751	36	65
FLA_5	19	14257	363	77	61	774	19018	144	0
FLA_2	3	15652	131	58	23	374	18394	59	19
FLA_1	53	9293	475	225	342	205	24032	88	0
FLA_3	10	18260	64	59	221	361	15551	187	0
avrage	19	14310.8	234.4	107.4	158.4	414.2	19349.2	102.8	16.8
LLA_1	7	10525	16	310	12	738	19924	735	2446
LLA_4	11	14995	36	714	62	304	18338	253	0
LLA_5	4	17282	633	314	709	244	14025	1466	36
LLA_2	274	15059	55	651	21	382	18062	209	0
LLA_3	28	16627	40	142	0	420	16908	218	330
avrage	64.8	14897.6	156	426.2	160.8	417.6	17451.4	576.2	562.4

## Sheet: Table S5
Table S5. Metagenomic sequencing data statistics
Samples	Clean reads	Clean base(bp)	Percent in raw reads(%)	Percent in raw bases(%)		Genes	Total length (bp)	Average length (bp)	Catalog genes	Catalog total length (bp)	Catalog average length (bp)
HCC01M	108296700	16333887957	97.8108	97.6977		32615551	18343470048	562.41	3359811	2014401747	599.56
HCC02M	106044892	15990692778	97.9835	97.8483
HCC03M	91983350	13867878454	98.4003	98.2472
HCC04M	89981744	13569545757	97.968	97.8404
HCC05M	92487834	13943780491	97.2476	97.0952
HCC06M	91987130	13854233913	97.6786	97.4267
HCC07M	90247014	13613592624	98.195	98.0962
HCC08M	87627382	13217010129	98.2729	98.1635
HCC09M	102855408	15513665565	97.9059	97.7955
HCC10M	99042668	14938943163	97.987	97.8789
HCC11M	106732554	16099753037	98.0507	97.9481
HCC12M	108722698	16402003838	98.187	98.0965
HCC13M	109251894	16476054109	98.168	98.0432
HCC14M	127210698	19184875939	97.8804	97.7584
HCC15M	135134308	20382195522	98.173	98.0619
HCC16M	112004640	16885362259	98.0257	97.8672
HCC17M	116853930	17622277658	98.2023	98.0762
HCC18M	110576000	16678033695	98.3406	98.2291
HCC19M	87827402	13243829113	96.8944	96.7621
HCC20M	95083988	14340184724	98.5121	98.392
HCC21M	87385214	13181049252	97.8423	97.7376
HCC22M	86786172	13090492263	97.8973	97.791
HCC23M	87868480	13235346319	98.0172	97.7749
HCC24M	82610584	12459870692	97.0229	96.9114
HCC25M	81250330	12255533892	97.4891	97.3837
HCC26M	83997086	12669851899	98.125	98.019
HCC27M	86830312	13097935161	98.3966	98.2958
HCC28M	86821720	13088876567	98.2427	98.0838
HCC29M	87385204	13172244054	98.0798	97.9094
HCC30M	79847802	12044940835	98.3731	98.2746
LCC01M	91321164	13778008502	98.424	98.342
LCC02M	102704506	15488343248	98.5122	98.3849
LCC03M	103711380	15647380450	98.5646	98.4826
LCC04M	94313368	14223911270	98.2945	98.1744
LCC05M	92751912	13992291562	97.9068	97.8142
LCC06M	92287028	13919462183	98.5903	98.478
LCC07M	96835012	14605548847	98.2447	98.1336
LCC08M	88361512	13327863753	98.3369	98.2284
LCC09M	94753600	14289829497	98.3613	98.2378
LCC10M	89926992	13563284566	98.1009	97.9876
LCC11M	93029846	14033113218	97.876	97.7757
LCC12M	97067496	14645863091	98.4287	98.3527
LCC13M	97254544	14669337413	98.0028	97.8954
LCC14M	117957234	17794465019	98.3674	98.273
LCC15M	94712810	14288042777	97.7802	97.6873
LCC16M	90101996	13592893318	98.1731	98.0828
LCC17M	102961868	15516542920	97.9649	97.7714
LCC18M	100480146	15155402480	97.9702	97.8598
LCC19M	109456500	16486249672	98.1561	97.9086
LCC20M	108834784	16395835396	98.2179	97.9895
LCC21M	101510768	15306876374	97.2927	97.1578
LCC22M	87815908	13240521399	98.3795	98.2334
LCC23M	98560550	14865294056	97.5398	97.4261
LCC24M	100220846	15119057737	98.1841	98.0914
LCC25M	88066414	13281020298	97.6846	97.5596
LCC26M	109666866	16533579703	97.7248	97.5707
LCC27M	97979760	14778055681	98.0678	97.9558
LCC28M	92403800	13937198467	97.3943	97.2841
LCC29M	97667546	14724929456	97.826	97.6743
LCC30M	100158562	15106662131	97.5584	97.4469

## Sheet: Table S6
Table S6. Metatranscriptome sequencing data statistics
Samples	Clean reads	Clean base(bp)	Clean GC content(%)	Percent in raw reads(%)
HCC01T	123077768	16073979637	47.37	96.8449
HCC02T	108314592	14323950208	47.83	97.0364		Genes	Total length (bp)	Average length (bp)	Catalog genes	Catalog total length (bp)	Catalog average length (bp)
HCC03T	100453156	13612658907	49.09	97.5109		3948999	2373131448	600.945	667603	433988667	650
HCC04T	90629916	12400465824	52.33	97.4386
HCC05T	94467492	13135410718	50.28	96.9727
HCC06T	268381228	36310270704	50.86	97.2344
HCC07T	111174860	14980802996	47.12	96.6024
HCC08T	88436904	12134438948	54.39	97.211
HCC09T	88247284	12001084497	55.5	97.4971
HCC10T	88278928	12220700655	51.63	97.4748
HCC11T	112188468	15331132362	53.08	96.5748
HCC12T	97486644	13263984299	52.68	97.2219
HCC13T	132259304	17360577689	54.95	97.1461
HCC14T	109490266	14562476589	46.95	98.0928
HCC15T	87655970	12159316573	48.6	97.8651
HCC16T	100199108	13427777272	48.64	97.1006
HCC17T	98882994	13495530145	51.2	97.4934
HCC18T	92730746	12305015539	49.39	96.6485
HCC19T	242194272	33229520874	48.77	97.5355
HCC20T	105018244	13591436719	49.73	95.2933
HCC21T	105855238	14043048933	51.1	97.4354
HCC22T	103723772	13649347115	50.25	96.5891
HCC23T	283586484	38015972447	52.66	97.2235
HCC24T	99618918	13440877352	48.65	97.0872
HCC25T	98283290	13385492563	53.94	97.3184
HCC26T	101949446	13790477765	51.83	97.0249
HCC27T	101034820	13696729714	49.84	97.4085
HCC28T	105522888	13837139423	55.59	96.8427
HCC29T	90187760	12492085868	55.42	97.4959
HCC30T	247179814	33956397514	51.9	97.8669
LCC01T	103910862	14035801546	52.7	96.811
LCC02T	96289014	13465700969	50.16	97.5422
LCC03T	109514794	14413411427	47.97	95.1636
LCC04T	136962588	17793089311	51.68	95.6436
LCC05T	253336108	34176445924	47.91	97.3273
LCC06T	100148302	13870841546	49.9	97.4816
LCC07T	99699502	13559625998	55.18	97.0649
LCC08T	90685078	12421867640	49.9	97.1696
LCC09T	110707516	14514652919	47.33	96.216
LCC10T	96862424	13542911502	49.45	97.3252
LCC11T	104926946	14247657693	52.14	97.372
LCC12T	99611630	13709470760	47.95	97.8941
LCC13T	125766782	16465347215	47.25	96.6705
LCC14T	114954624	15388121941	47.94	96.7878
LCC15T	110529340	14402163439	47.88	96.0905
LCC16T	113064748	14864007778	53.96	96.2022
LCC17T	119835572	15358344017	46.61	95.7509
LCC18T	93652026	12494305733	45.18	96.7227
LCC19T	116948888	14991522191	54.97	95.8238
LCC20T	274893464	37247871601	47.03	97.9552
LCC21T	94653602	13428363963	52.29	97.0873
LCC22T	282097688	38098951463	50.36	97.5955
LCC23T	103399730	13828941011	49.72	97.1401
LCC24T	99508066	13692047052	51.81	96.8475
LCC25T	109267512	14715272370	52.93	96.8971
LCC26T	249951830	34322970256	47.88	98.4647
LCC27T	119893522	16383144511	51.48	97.1506
LCC28T_1	99958596	13986900084	51.82	97.5234
LCC29T	91031494	12291450404	53.3	97.2331
LCC30T	105825582	14196527833	48.12	97.3016

## Sheet: Table S7
Table S7. The LEfSe analysis of differential abundence species between the two lines donors
Metagenome results						Metatranscriptome results
Species name	Group	Mean	LDA_value	Pvalue		Feature	Group	Mean	LDA_value	Pvalue
s__Candidatus_Coproplasma_stercoripullorum	LeanLine	3.58683	3.10737	0.00967385		s__Butyricicoccus_sp.	FatLine	3.06809	2.76709	6.16045e-05
s__Proteobacteria_bacterium	FatLine	3.53945	2.71167	0.00232223		s__Anaerotignum_sp.	FatLine	2.99671	2.51607	0.00103022
s__Candidatus_Borkfalkia_faecigallinarum	LeanLine	3.44491	2.83941	0.00813506		s__Faecalibacterium_sp._An121	FatLine	4.41221	3.79472	0.011959
s__Odoribacter_splanchnicus	FatLine	3.39683	2.96099	0.0105365		s__Faecalibacterium_sp._An122	FatLine	4.15317	3.60395	0.00520192
s__Candidatus_Gallimonas_intestinigallinarum	LeanLine	3.63581	3.03556	0.011467		s__Anaeromassilibacillus_sp._An172	FatLine	4.51172	4.06064	0.0105365
s__Candidatus_Intestinimonas_merdavium	FatLine	3.25677	2.69559	0.00325994		s__Flavonifractor_sp.	FatLine	3.6679	2.73788	0.030887
s__Candidatus_Coproplasma_excrementipullorum	LeanLine	3.47889	2.75677	0.00310764		s__Pseudoflavonifractor_sp._An85	LeanLine	3.32085	2.8384	0.0357827
s__Intestinimonas_butyriciproducens	FatLine	3.60301	2.83751	0.0141193		s__Alistipes_communis	FatLine	3.56999	3.11387	2.86434e-05
s__Acidaminococcus_sp__CAG_917	LeanLine	3.07306	2.57049	0.00341901		s__Candidatus_Tidjanibacter_faecipullorum	FatLine	3.50711	3.08202	0.00325994
s__Clostridia_bacterium	LeanLine	4.51506	3.78725	0.000232028		s__Merdimonas_faecis	FatLine	3.21018	2.59357	0.00282233
s__bacterium	LeanLine	3.67563	2.98559	0.00520192		s__Intestinimonas_timonensis	FatLine	3.15246	2.59911	4.57975e-06
s__Corallococcus_sp__CAG_1435	LeanLine	3.58826	3.0063	0.0105365		s__Bacteroides_sp.	FatLine	3.88908	3.25179	0.00147962
s__unclassified_o__Bacteroidales	FatLine	4.37093	3.24266	0.0459451		s__Candidatus_Flavonifractor_intestinipullorum	FatLine	3.16309	2.51348	0.00849769
s__Candidatus_Coproplasma_avicola	LeanLine	3.29786	2.60938	0.00887471		s__Mesorhizobium_plurifarium	LeanLine	3.26167	2.83612	6.77982e-07
s__Candidatus_Fimimonas_gallinarum	LeanLine	3.5116	2.95016	0.0443591		s__Intestinimonas_sp.	FatLine	3.69645	3.09814	0.00681914
s__Subdoligranulum_sp_	LeanLine	3.25034	2.77644	3.65998e-07		s__Faecalibacterium_sp._An58	FatLine	3.54594	2.87564	0.0219295
s__Alistipes_communis	FatLine	3.76773	3.26784	0.0012046		s__Anaerotignum_lactatifermentans	FatLine	3.64882	3.17261	0.000410131
s__Phocaeicola_sp_	FatLine	3.14844	2.58312	0.00243901		s__Candidatus_Pelethousia_gallinarum	LeanLine	3.49784	2.95536	0.00849769
s__Merdimonas_faecis	FatLine	3.16452	2.54979	0.000603611		s__Candidatus_Alistipes_stercoripullorum	FatLine	3.26157	2.64577	0.0147104
s__Phocaeicola_coprocola	FatLine	4.60308	4.08954	0.0202785		s__Candidatus_Faecalibacterium_intestinipullorum	FatLine	3.5105	3.08146	0.00887471
s__unclassified_f__Enterobacteriaceae	FatLine	3.81856	3.15876	0.0492607		s__Bacteroides_sp._3_1_33FAA	LeanLine	5.34577	4.88344	4.9898e-07
s__Clostridiales_bacterium	LeanLine	4.30393	3.29229	0.000245857		s__Lawsonibacter_asaccharolyticus	LeanLine	3.42266	3.0016	7.89908e-05
s__Massilicoli_timonensis	FatLine	3.10806	2.62145	0.00745109		s__Pseudoflavonifractor_sp.	FatLine	3.6544	2.84095	0.0180054
s__Bacteroides_sp_	FatLine	3.67705	3.0783	0.010993		s__Candidatus_Limousia_pullorum	FatLine	3.71065	3.27798	0.00325994
s__Anaerotignum_lactatifermentans	FatLine	3.38828	2.83962	4.91491e-06		s__Alistipes_dispar	FatLine	4.4014	3.75816	0.0357827
s__Escherichia_coli	FatLine	3.77521	3.07759	0.0492607		s__Intestinimonas_butyriciproducens	FatLine	3.3599	2.77448	0.000275865
s__Candidatus_Oscillibacter_excrementigallinarum	LeanLine	3.22079	2.63258	0.0124696		s__Odoribacter_sp.	FatLine	2.85306	2.54809	0.00375371
						s__Candidatus_Anaerotignum_merdipullorum	LeanLine	3.07188	2.71966	3.0566e-05
						s__Pseudoflavonifractor_phocaeensis	FatLine	3.45533	2.65176	0.0187369
						s__Escherichia_coli	FatLine	3.7713	3.07449	0.0443591
						s__[Clostridium]_hylemonae	LeanLine	3.7069	3.28173	2.58324e-06
						s__Bilophila_sp.	FatLine	3.68225	3.07787	0.0384692
						s__Faecalibacterium_gallinarum	FatLine	3.77181	3.33486	0.00083393
						s__Bacteroides_thetaiotaomicron	FatLine	3.17879	2.63807	0.00681914
						s__Gallalistipes_aquisgranensis	FatLine	3.45224	2.60768	0.0357827
						s__Parasutterella_sp.	FatLine	3.81226	3.12436	0.0413254
						s__Faecalibacterium_sp._An77	FatLine	3.70535	3.11841	0.010993
						s__Roseburia_sp._CAG:303	LeanLine	4.62029	4.1611	3.70969e-05
						s__Actinoplanes_sp._OR16	LeanLine	3.99966	3.49068	0.00967385
						s__Butyricimonas_sp.	FatLine	3.63991	2.94435	0.0413254
						s__Tidjanibacter_sp.	FatLine	3.48541	2.98613	0.000292126
						s__Mogibacterium_sp.	LeanLine	3.09075	2.73081	1.23903e-06
						s__Oscillibacter_sp._PC13	LeanLine	3.90014	3.411	3.20704e-06
						s__Bacteroides_uniformis	FatLine	3.39495	2.84936	0.00108556
						s__Paramaledivibacter_caminithermalis	LeanLine	3.41348	3.0227	1.03658e-06
						s__Candidatus_Faecalibacterium_gallistercoris	FatLine	4.61653	4.11518	0.00083393
						s__Flavonifractor_plautii	FatLine	3.46179	2.6247	0.0320536
						s__Corallococcus_sp._CAG:1435	LeanLine	3.18394	2.60711	0.030887
						s__Faecalibacterium_sp._An192	FatLine	3.78063	3.24576	0.00887471
						s__Candidatus_Flavonifractor_merdipullorum	FatLine	3.411	2.83643	0.0210899
						s__Massilicoli_timonensis	FatLine	3.28683	2.70693	0.0492607
						s__Candidatus_Intestinimonas_merdavium	FatLine	2.9903	2.50178	0.000194793
						s__Candidatus_Borkfalkia_stercoripullorum	FatLine	3.07511	2.60473	0.029757
						s__Subdoligranulum_sp.	LeanLine	3.90761	3.23176	0.010993

## Sheet: Table S8
Table S8. Significantly changed species in the recipient cecum after Alistipes communis administration based on 16S sequencing
Species name	group	Mean	LDA_value	Pvalue
s__Fumia_xinanensis	CNAb	3.74068	2.94424	0.0264815
s__Vescimonas_fastidiosa	CNAb	4.67855	4.32059	1.20912e-05
s__Aristaeella_lactis	AGAb	4.29861	3.78615	0.000147499
s__Blautia_hansenii	CNAb	4.21153	3.90999	0.0362028
s__Candidatus_Galacturonibacter_soehngenii	AGAb	1.71034	2.86794	0.0165943
s__Candidatus_Gemmiger_avium	CNAb	3.86906	3.40855	0.00659137
s__Christensenella_timonensis	CNAb	3.50652	3.15	1.20643e-05
s__Monoglobus_pectinilyticus	AGAb	3.37843	2.92501	0.00345339
s__Anaerotruncus_sp__G32012	AGAb	3.41465	2.92869	0.00229881
s__Massiliimalia_timonensis	AGAb	3.13786	2.74603	0.00949953
s__Sporobacter_termitidis	CNAb	4.63428	4.25753	0.000147499
s__Anaerofustis_sp__Marseille-P2832	CNAb	3.35234	2.86985	0.0084421
s__Aristaeella_hokkaidonensis	CNAb	3.727	3.28412	0.000533358
s__Anaerotignum_lactatifermentans	CNAb	3.63086	3.02855	0.0135891
s__Lachnoclostridium_phocaeense	CNAb	3.11895	2.73479	0.0113097
s__Roseburia_amylophila	CNAb	2.6765	2.66204	1.64854e-05
s__Gordonibacter_sp__An232A	AGAb	2.00631	2.71482	0.0294231
s__Drancourtella_massiliensis	CNAb	3.5314	2.78708	0.0120833
s__Lacrimispora_indolis	CNAb	3.09797	2.75109	0.0245388
s__Lactobacillus_crispatus	AGAb	4.02513	3.74507	2.9153e-06
s__Faecalibacterium_sp__canine_oral_taxon_147	AGAb	4.90371	4.5008	7.45879e-05
s__Limosilactobacillus_reuteri	AGAb	4.38252	3.99707	0.0170796
s__Alistipes_communis	AGAb	3.92988	3.64187	2.24692e-06
s__Massilimicrobiota_timonensis	AGAb	3.21334	2.53725	0.00659137
s__Erysipelotrichaceae_bacterium_MTC7	AGAb	3.28726	2.84176	1.75912e-05
s__Ruminiclostridium_papyrosolvens	CNAb	2.54153	2.62088	2.49916e-05
s__Blautia_schinkii	AGAb	3.42701	2.93704	6.26413e-05
s__Faecalibacterium_sp__I4-1-79	AGAb	4.2422	3.83836	7.45879e-05
s__Pumilibacter_muris	CNAb	3.46358	3.09368	0.000436164
s__Christensenella_hongkongensis	CNAb	3.53717	3.21599	0.000389986
s__Pseudoflavonifractor_sp__BSD2780061688st1_E11	AGAb	3.67936	3.37574	2.80567e-06
s__Subdoligranulum_variabile	AGAb	3.79812	3.26544	0.0152466
s__Brotolimicola_acetigignens	AGAb	3.69781	3.36566	0.00562125
s__Holdemania_massiliensis	AGAb	1.95038	2.5658	0.0109418
s__Faecalibacterium_prausnitzii	AGAb	3.35692	3.00802	0.000358792
s__Massiliimalia_massiliensis	AGAb	3.19548	2.85569	6.78352e-06
s__Enterocloster_bolteae	AGAb	3.58775	2.99744	0.00746545
s__Clostridium_sp__KLE_1755	AGAb	3.96534	3.51697	0.000723639
s__Romboutsia_hominis	AGAb	3.91251	3.48988	0.0120929
s__Brotomerdimonas_butyrica	CNAb	3.42116	3.05201	0.0326696
s__Paraclostridium_benzoelyticum	CNAb	1.83687	2.61598	0.035248
s__Ruminococcaceae_bacterium_S37_03_1	AGAb	2.84963	2.58364	0.00121744
s__Acetivibrio_sp__MSJd-27	AGAb	2.8271	2.55214	0.00829705
s__Candidatus_Formimonas_warabiya	CNAb	3.19944	2.88926	4.48869e-05
s__Xylanivirga_thermophila	CNAb	4.34602	3.67821	0.0362028
s__Oxobacter_pfennigii	AGAb	2.96227	2.55782	0.0113851
s__Roseburia_lenta	CNAb	4.46217	3.80222	0.00511391
s__Mammaliicoccus_vitulinus	CNAb	2.12311	2.6117	0.035248
s__Ruminococcus_sp__zg-924	CNAb	3.79506	3.29772	0.00200078
s__Acetivibrio_straminisolvens	AGAb	3.8198	3.41191	0.000389986
s__Clostridiaceae_bacterium_Marseille-Q4145	AGAb	3.58838	3.19942	0.00302013
s__Clostridium_cellulosi	CNAb	2.40222	2.67512	0.00020948
s__Flavonifractor_sp__An10	AGAb	3.70721	3.30539	3.67418e-05
s__Clostridiaceae_bacterium_MS3	AGAb	2.96161	2.68164	0.00197755
s__Laedolimicola_ammoniilytica	AGAb	3.32785	2.90363	0.00746545
s__Dorea_sp__AM10-31	AGAb	3.48334	3.19315	5.54451e-06
s__Anaerotignum_faecicola	AGAb	3.26832	2.69686	0.00952348
s__Pelomonas_saccharophila	CNAb	2.00198	2.80517	0.00331387
s__Agathobaculum_hominis	CNAb	4.06623	3.77665	1.7253e-05
s__Blautia_hydrogenotrophica	AGAb	3.71625	3.15059	0.00302013
s__Moorella_sp__Hama-1	AGAb	2.10489	2.67339	0.0397518
s__Candidatus_Blautia_avistercoris	CNAb	3.56163	3.03672	0.0191032
s__Butyricicoccus_pullicaecorum	CNAb	3.29057	2.8375	0.0442294
s__Clostridiales_bacterium_CIEAF_021	AGAb	3.48917	3.01021	0.00656733
s__Alkalicella_caledoniensis	AGAb	2.12943	2.63016	0.0122275
s__Eubacterium_ventriosum	AGAb	3.05267	2.50695	0.00187375
s__Roseburia_hominis	CNAb	2.95139	2.65968	0.00068955
s__Ruminococcus_albus	CNAb	3.49882	3.09365	0.00105102
s__Blautia_producta	CNAb	4.49875	3.91952	0.00511391
s__Ruminiclostridium_herbifermentans	AGAb	3.69335	3.25852	0.000205395
s__Spiroplasma_culicicola	AGAb	2.93884	2.66984	0.000402999
s__Gemmiger_formicilis	CNAb	3.30365	2.82791	0.00394251
s__Faecalicatena_fissicatena	AGAb	3.06854	2.59528	0.0488145
s__Anaerotruncus_colihominis	AGAb	3.34363	2.94085	0.0152013
s__Anaerofilum_sp__An201	AGAb	3.06843	2.73563	2.45908e-05
s__Candidatus_Faecenecus_gallistercoris	AGAb	3.81474	3.44498	2.55344e-05
s__Coprococcus_sp__AF21-14LB	AGAb	3.18606	2.77636	0.000333412
s__Massilicoli_timonensis	AGAb	3.33707	3.05487	1.41974e-06
s__Blautia_obeum	CNAb	2.03483	2.79803	0.00756191
s__Clostridium_nexile	AGAb	3.65589	3.07323	0.0170796
s__Acinetobacter_johnsonii	CNAb	2.35469	2.58776	0.0108016
s__Petroclostridium_sp__X23	AGAb	4.2079	3.76324	0.00449374
s__Ruminiclostridium_josui	CNAb	2.16319	2.83627	0.00138906
s__Acetivibrio_clariflavus	CNAb	2.58646	2.76587	0.0255537
s__Clostridium_colinum	AGAb	1.70949	2.71714	0.0165943
s__Lachnospiraceae_bacterium_KGMB03038	CNAb	3.86377	3.32393	0.0488145
s__Gracilibacter_thermotolerans	AGAb	2.08182	2.88301	0.0251733
s__Sphingomonas_sp__FARSPH	CNAb	2.81673	2.62034	0.0201662
s__Agathobaculum_ammoniilyticum	AGAb	3.76713	3.08846	0.0084421
s__Acutalibacter_sp__1XD8-36	AGAb	3.17532	2.80941	0.000240242
s__Massilistercora_timonensis	CNAb	3.46441	2.77603	0.044253
s__Dysosmobacter_welbionis	AGAb	3.57745	3.06573	0.000241784
s__Traorella_massiliensis	AGAb	2.91168	2.55058	0.00609623
s__Negativibacillus_massiliensis	CNAb	3.98784	3.53803	0.0400566
s__Pseudoflavonifractor_sp__An184	AGAb	3.48776	2.98543	0.00449374
s__Anaerostipes_hadrus	AGAb	2.08221	2.75593	0.0224266
s__Stenotrophomonas_rhizophila	CNAb	2.21465	2.54448	0.0312549
s__Raoultella_planticola	CNAb	2.10097	2.65877	0.0234699
s__Candidatus_Avimicrobium_caecorum	AGAb	3.33597	2.93527	0.000621759
s__Clostridium_phoceensis	CNAb	2.32183	2.56645	0.000283997
s__Eggerthella_lenta	CNAb	2.12232	2.61235	0.00138906
s__Bradyrhizobium_sp__WD16	CNAb	1.57327	2.94902	0.0165943
s__Angelakisella_massiliensis	AGAb	3.56573	3.05573	0.0213333
s__Proteus_mirabilis	AGAb	2.38417	2.62845	0.00842408
s__Aquabacterium_sp__NJ1	CNAb	1.79551	2.65097	0.0271222
s__Desulfosporosinus_acidiphilus	CNAb	4.15893	3.67604	0.0107445
s__Ruminococcus_lactaris	AGAb	2.8686	2.68903	8.56464e-07
s__Haploplasma_axanthum	CNAb	2.88223	2.52813	0.0237616
s__Anaerotruncus_sp__1XD42-93	AGAb	2.33546	2.92041	0.00234396
s__Muriventricola_aceti	CNAb	3.45336	2.72032	0.0326696
s__Ruminiclostridium_cellulolyticum	AGAb	4.12486	3.50924	0.00449374
s__Gallintestinimicrobium_propionicum	AGAb	3.91482	3.41912	0.0264815
s__Eubacterium_sp__MSJ-33	CNAb	1.88189	2.93639	0.0488908
s__Clostridium_methylpentosum	CNAb	2.51701	2.57198	0.00733352
s__Ruminococcaceae_bacterium_CPC-11	AGAb	4.04957	3.68886	0.044253
s__Acetanaerobacterium_elongatum	CNAb	2.81582	2.66246	8.56464e-07
s__Diplocloster_modestus	CNAb	2.08208	2.73557	0.00576936
s__Limosilactobacillus_urinaemulieris	AGAb	3.60338	3.30496	9.51707e-05
s__Mycoplasma_cottewii	AGAb	2.76115	2.51323	0.00331387
s__Aminicella_lysinilytica	AGAb	3.16508	2.51763	0.00449374
s__Lacrimispora_celerecrescens	AGAb	3.82197	3.1326	0.0294359
s__Coprococcus_comes	AGAb	3.30274	2.94703	0.000283713
s__Butyricicoccus_sp__Marseille-Q5471	AGAb	2.21345	2.50356	0.00731732
s__Lawsonibacter_asaccharolyticus	CNAb	1.49985	3.16184	0.035248
s__Spiroplasma_mirum	AGAb	3.12893	2.72563	0.014307
s__Blautia_hominis	CNAb	4.2028	3.85965	4.57637e-06

## Sheet: Table S9
Table S9. Significantly changed KEGG kos in the recipient cecum after Alistipes communis administration based on metagenome and metatranscriptome sequencing
Metagenome									Metatranscriptome
AGAb vs. CNAb									AGAb vs. CNAb
Function name	Group	Mean	LDA_value	Pvalue					Pathway id	Description	Ratio_in_study	Ratio_in_pop	Rich factor	P_value	P_adjust	First Category	Second Category
Ubiquinone and other terpenoid-quinone biosynthesis	AGAb	3.13238	2.17295	0.00394775					ko00010	Glycolysis / Gluconeogenesis	258/7927	32476/1312319	0.00794433	1.02674e-05	3.81909e-05	Metabolism	Carbohydrate metabolism
Taurine and hypotaurine metabolism	CNAb	3.2099	2.03992	0.0104056					ko00020	Citrate cycle (TCA cycle)	103/7927	13673/1312319	0.00753309	0.0159123	0.0321476	Metabolism	Carbohydrate metabolism
Pyrimidine metabolism	CNAb	4.19802	2.57265	0.0104056					ko00030	Pentose phosphate pathway	109/7927	13979/1312319	0.00779741	0.00543606	0.0119533	Metabolism	Carbohydrate metabolism
Pyruvate metabolism	CNAb	4.16343	2.5131	0.037373					ko00052	Galactose metabolism	114/7927	15569/1312319	0.00732224	0.0239985	0.0470512	Metabolism	Carbohydrate metabolism
Peptidoglycan biosynthesis	CNAb	4.1372	2.99628	0.037373					ko00071	Fatty acid degradation	41/7927	4821/1312319	0.00850446	0.0212052	0.0419885	Metabolism	Lipid metabolism
Alanine, aspartate and glutamate metabolism	AGAb	4.03198	2.61082	0.0249747					ko00190	Oxidative phosphorylation	93/7927	11789/1312319	0.00788871	0.00716213	0.0151624	Metabolism	Energy metabolism
Metabolic pathways	CNAb	5.36069	2.84044	0.037373					ko00460	Cyanoamino acid metabolism	36/7927	4161/1312319	0.00865177	0.0234854	0.0462733	Metabolism	Metabolism of other amino acids
Arginine biosynthesis	AGAb	3.79103	2.35954	0.037373					ko00480	Glutathione metabolism	24/7927	1763/1312319	0.0136132	0.000278493	0.000797411	Metabolism	Metabolism of other amino acids
O-Antigen nucleotide sugar biosynthesis	AGAb	3.83143	2.33981	0.0249747					ko00500	Starch and sucrose metabolism	166/7927	21459/1312319	0.00773568	0.0010655	0.00278994	Metabolism	Carbohydrate metabolism
Carbon fixation in photosynthetic organisms	CNAb	3.85972	2.46712	0.00394775					ko00515	Mannose type O-glycan biosynthesis	8/7927	240/1312319	0.0333333	0.00012433	0.000369279	Metabolism	Glycan biosynthesis and metabolism
Sesquiterpenoid and triterpenoid biosynthesis	AGAb	0.465597	2.17894	0.0163092					ko00520	Amino sugar and nucleotide sugar metabolism	183/7927	24825/1312319	0.0073716	0.00443701	0.0100337	Metabolism	Carbohydrate metabolism
Glycerophospholipid metabolism	CNAb	3.89064	2.48064	0.0104056					ko00601	Glycosphingolipid biosynthesis - lacto and neolacto series	2/7927	25/1312319	0.08	0.00998011	0.0206569	Metabolism	Glycan biosynthesis and metabolism
Galactose metabolism	AGAb	4.01464	2.58542	0.00394775					ko00680	Methane metabolism	127/7927	15272/1312319	0.00831587	0.000309215	0.000872819	Metabolism	Energy metabolism
Methane metabolism	CNAb	4.00048	2.44415	0.00648531					ko00710	Carbon fixation in photosynthetic organisms	124/7927	13909/1312319	0.00891509	2.26894e-05	7.9915e-05	Metabolism	Energy metabolism
Fructose and mannose metabolism	AGAb	3.91877	2.6582	0.00394775					ko01120	Microbial metabolism in diverse environments	563/7927	82990/1312319	0.00678395	0.00264726	0.00666842	Metabolism	Global and overview maps
Streptomycin biosynthesis	AGAb	3.59324	2.49667	0.00394775					ko01200	Carbon metabolism	410/7927	53493/1312319	0.00766455	1.06159e-06	4.97075e-06	Metabolism	Global and overview maps
Riboflavin metabolism	AGAb	3.64732	2.36981	0.00394775
Nitrogen metabolism	AGAb	3.62671	2.32437	0.0104056
Valine, leucine and isoleucine biosynthesis	AGAb	3.64052	2.43052	0.00648531
Drug metabolism - other enzymes	CNAb	3.70829	2.37905	0.00394775
D-Amino acid metabolism	CNAb	3.67922	2.43244	0.00648531
Pantothenate and CoA biosynthesis	AGAb	3.73443	2.26123	0.037373
Thiamine metabolism	CNAb	3.74887	2.44543	0.00394775
Valine, leucine and isoleucine degradation	AGAb	3.27107	2.18658	0.0104056
Prodigiosin biosynthesis	CNAb	3.30315	2.26907	0.037373
Lipopolysaccharide biosynthesis	AGAb	3.07563	2.45924	0.00394775
Photosynthesis	CNAb	3.4704	2.34802	0.0104056
Cyanoamino acid metabolism	AGAb	3.42571	2.12159	0.0249747
Sphingolipid metabolism	AGAb	3.56229	2.30702	0.0249747
Nucleotide metabolism	CNAb	4.26782	2.77917	0.0104056
Ascorbate and aldarate metabolism	AGAb	3.42143	2.23265	0.00648531

## Sheet: Table S10
Table S10. Significantly changed cecal metabolites in the recipient cecum after Alistipes communis administration
Metabolite	P_value	FDR	VIP_pred_OPLS-DA	VIP_PLS-DA	FC(g1/control)	Log2FC(g1/control)	Significant	Regulate	level	KEGG Compound ID	KEGG Compound First Category	KEGG Compound Second Category	KEGG Pathway ID	KEGG Pathway Description	KEGG Pathway First Category	KEGG Pathway Second Category	Library ID	HMDB Superclass	HMDB Class	HMDB Subclass	CAS ID	M/Z	Retention time	Adducts	Formula	Fragmentation Score	Theoretical Fragmentation Score	metab_id	ID	Mode	Score	AGAb_mean	AGAb_SD	CNAb_mean	CNAb_SD	AGAb1	AGAb2	AGAb3	AGAb4	AGAb5	AGAb6	CNAb1	CNAb2	CNAb3	CNAb4	CNAb5	CNAb6
Isamoxole	2.755e-21	7.142e-19	4.4231	4.3708	379.167	8.5667	yes	up	B(ii)	-	-	-	-	-	-	-	HMDB0253591	Organoheterocyclic compounds	Azoles	Oxazoles	-	269.15	4.53567	M+FA-H	C12H20N2O2	0	57.2	metab_12418	neg_9696	neg	49.1	5.131	0.0402	0	0	5.10526	5.127	5.15456	5.20088	5.10751	5.09341	0	0	0	0	0	0
2,6-Diisocyanatotoluene	2.087e-15	1.551e-13	4.4179	4.3683	0.0142	-6.1402	yes	down	B(ii)	-	-	-	-	-	-	-	HMDB0245517	Benzenoids	Benzene and substituted derivatives	Toluenes	-	219.041	3.77508	M+FA-H	C9H6N2O2	0	69.3	metab_7750	neg_2729	neg	52.7	0	0	5.13	0.1557	0	0	0	0	0	0	5.08292	5.10199	4.87337	5.20478	5.34172	5.17423
Latrunculin a	3.056e-19	5.171e-17	4.2786	4.2275	0.0142	-6.1402	yes	down	B(ii)	C16901	-	-	-	-	-	-	HMDB0253989	Phenylpropanoids and polyketides	Macrolides and analogues	Not Available	76343-93-6	439.227	5.48738	M+NH4	C22H31NO5S	0	66.4	metab_2168	pos_3444	pos	49.4	0	0	4.802	0.06025	0	0	0	0	0	0	4.76804	4.81227	4.70165	4.8085	4.85112	4.86807
Glu-Lys-Leu-Thr-His	9.386e-09	3.075e-07	4.1594	4.1166	379.167	8.5667	yes	up	B(i)	-	-	-	-	-	-	-	-	-	-	-	-	627.341	3.51763	M+H	C27H46N8O9	37.1	0	metab_1457	pos_2447	pos	43.3	4.635	0.6605	0	0	4.87027	5.64826	4.01527	5.03571	4.23049	4.0096	0	0	0	0	0	0
Macimorelin	6.334e-13	2.969e-11	4.0468	3.9914	0.0142	-6.1402	yes	down	B(ii)	-	-	-	-	-	-	-	HMDB0254290	Organic acids and derivatives	Carboxylic acids and derivatives	Amino acids, peptides, and analogues	-	457.232	6.14143	M+H-H2O	C26H30N6O3	0	60	metab_2504	pos_4014	pos	43.9	0	0	4.293	0.2311	0	0	0	0	0	0	4.10966	4.46496	4.04328	4.15012	4.35117	4.63608
Latanoprost lactone diol	1.658e-14	1.015e-12	4.0376	3.9826	0.0142	-6.1402	yes	down	B(i)	-	-	-	-	-	-	-	-	-	-	-	-	322.202	6.01437	M+NH4	C18H24O4	43.5	0	metab_2404	pos_3836	pos	47.5	0	0	4.268	0.1594	0	0	0	0	0	0	4.12551	4.40798	4.17571	4.16596	4.20858	4.52245
L-3-Hydroxykynurenine	6.099e-11	2.374e-09	4.0284	3.9976	0.0142	-6.1402	yes	down	B(ii)	C03227	-	-	map01100;map00380;map01240	Metabolic pathways;Tryptophan metabolism;Biosynthesis of cofactors	Metabolism;Metabolism;Metabolism	Global and overview maps;Amino acid metabolism;Global and overview maps	HMDB0011631	Organic oxygen compounds	Organooxygen compounds	Carbonyl compounds	606-14-4	205.062	3.57715	M-H2O-H	C10H12N2O4	0	75.9	metab_13044	neg_10479	neg	54	0	0	4.314	0.3679	0	0	0	0	0	0	4.79218	3.96843	3.9443	4.43954	4.66195	4.07874
Alpha-phenylcyclohexylglycolic acid	3.251e-16	2.658e-14	4.0096	3.9626	379.167	8.5667	yes	up	B(i)	-	-	-	-	-	-	-	-	-	-	-	-	233.119	5.96863	M-H	C14H18O3	76.1	0	metab_11245	neg_8134	neg	52.1	4.218	0.1063	0	0	4.4044	4.15562	4.26049	4.22949	4.13613	4.12203	0	0	0	0	0	0
Phenethylamine glucuronide	1.149e-18	1.506e-16	4.0042	3.9564	0.0142	-6.1402	yes	down	B(ii)	C03033	-	-	map01100;map00040;map04976;map00053;map01240	Metabolic pathways;Pentose and glucuronate interconversions;Bile secretion;Ascorbate and aldarate metabolism;Biosynthesis of cofactors	Metabolism;Metabolism;Organismal Systems;Metabolism;Metabolism	Global and overview maps;Carbohydrate metabolism;Digestive system;Carbohydrate metabolism;Global and overview maps	HMDB0010323	Organic oxygen compounds	Organooxygen compounds	Carbohydrates and carbohydrate conjugates	-	262.108	5.47945	M+H-2H2O	C14H19NO6	0	59.6	metab_3917	pos_6385	pos	48.9	0	0	4.206	0.06024	0	0	0	0	0	0	4.17212	4.21634	4.10573	4.21257	4.25519	4.27214
Tetramethylchromanol glucoside	1.185e-18	1.536e-16	3.9981	3.9503	0.0142	-6.1402	yes	down	B(ii)	-	-	-	-	-	-	-	HMDB0258916	Organic oxygen compounds	Organooxygen compounds	Carbohydrates and carbohydrate conjugates	-	421.164	7.58055	M+K	C20H30O7	0	63.6	metab_2891	pos_4681	pos	48	0	0	4.193	0.06024	0	0	0	0	0	0	4.15924	4.20346	4.09285	4.19969	4.24231	4.25926
Propyl gallate	8.742e-15	5.821e-13	3.9782	3.9305	379.167	8.5667	yes	up	B(ii)	C11155	-	-	-	-	-	-	HMDB0033835	Benzenoids	Benzene and substituted derivatives	Benzoic acids and derivatives	121-79-9	213.076	0.0128667	M+H	C10H12O5	0	77.5	metab_12	pos_20	pos	52.9	4.15	0.1454	0	0	4.27209	3.86299	4.19048	4.22296	4.16594	4.18481	0	0	0	0	0	0
21-Hydroxy-5b-pregnane-3,11,20-trione	3.169e-18	3.749e-16	3.9476	3.9007	0.0142	-6.1402	yes	down	B(ii)	C05477	-	-	map00140	Steroid hormone biosynthesis	Metabolism	Lipid metabolism	HMDB0006756	Lipids and lipid-like molecules	Steroids and steroid derivatives	Pregnane steroids	10417-86-4	385.176	6.14143	M+K	C21H30O4	0	49.2	metab_6203	pos_4011	pos	46.8	0	0	4.088	0.06482	0	0	0	0	0	0	4.05072	4.09495	3.98434	4.09117	4.15782	4.15074
8-amino-1-naphthol-3,6-disulfonic acid	8.283e-13	3.78e-11	3.8899	3.8441	379.167	8.5667	yes	up	B(i)	-	-	-	-	-	-	-	-	-	-	-	-	317.976	3.96225	M-H	C10H9NO7S2	61.6	0	metab_7870	neg_2889	neg	47.3	3.978	0.22	0	0	3.86785	3.8896	4.41997	3.96346	3.8701	3.85601	0	0	0	0	0	0
N-(2-benzoyl-3,4-dihydro-1H-isoquinolin-7-yl)thiophene-2-sulfonamide	1.467e-14	9.216e-13	3.8762	3.8297	379.167	8.5667	yes	up	B(i)	-	-	-	-	-	-	-	-	-	-	-	-	399.087	2.13885	M+H	C20H18N2O3S2	43.4	0	metab_867	pos_1647	pos	41.6	3.94	0.1454	0	0	4.06203	3.65296	3.98043	4.01291	3.95588	3.97476	0	0	0	0	0	0
N-[(3,5-dimethyl-1,2-oxazol-4-yl)methyl]-3,4-diethoxybenzamide	7.42e-05	0.001461	3.8644	3.831	0.2842	-1.8149	yes	down	B(i)	-	-	-	-	-	-	-	-	-	-	-	-	319.165	2.85192	M+H	C17H22N2O4	56.2	0	metab_1195	pos_2102	pos	48.7	1.713	1.629	6.027	0.1959	1.00364	5.01296	0.930835	0.959635	1.44255	0.925833	5.96806	5.99585	5.74263	6.08407	6.3483	6.025
N-Valylphenylalanine	2.407e-10	9.055e-09	3.815	3.7723	0.0284	-5.1402	yes	down	B(ii)	-	-	-	-	-	-	-	HMDB0255244	Organic acids and derivatives	Carboxylic acids and derivatives	Amino acids, peptides, and analogues	-	247.144	5.39973	M+H-H2O	C14H20N2O3	0	52.3	metab_2149	pos_3413	pos	47.2	0.1124	0.02742	3.964	0.3765	0.139478	0.059804	0.118543	0.126527	0.112805	0.117195	4.16468	3.32363	4.11916	4.07871	3.72838	4.3712
N-(4-ethoxyphenyl)-2-methyl-3-oxo-4H-pyrido[3,2-b][1,4]oxazine-2-carboxamide	8.197e-13	3.769e-11	3.7984	3.745	0.0142	-6.1402	yes	down	B(i)	-	-	-	-	-	-	-	-	-	-	-	-	328.13	5.23932	M+H	C17H17N3O4	46.7	0	metab_3984	pos_6479	pos	45.2	0	0	3.778	0.2087	0	0	0	0	0	0	3.90865	3.89409	3.81117	3.50078	3.54339	4.01113
2-(4-Methylphenyl)-1,3-benzoxazole	3.727e-08	1.147e-06	3.7847	3.7477	379.167	8.5667	yes	up	B(i)	-	-	-	-	-	-	-	-	-	-	-	-	210.092	5.78337	M+H	C14H11NO	41.8	0	metab_2243	pos_3573	pos	45.9	3.865	0.6354	0	0	3.671	5.15989	3.58941	3.62188	3.56487	3.58374	0	0	0	0	0	0
Thalictroidine	6.789e-24	9.829e-21	3.7503	3.7059	0.0142	-6.1402	yes	down	B(ii)	-	-	-	-	-	-	-	HMDB0034684	Organic oxygen compounds	Organooxygen compounds	Carbonyl compounds	248259-06-5	278.141	6.03162	M+FA-H	C14H19NO2	0	45.1	metab_11141	neg_8002	neg	46	0	0	3.689	0.01585	0	0	0	0	0	0	3.66561	3.68426	3.69649	3.71387	3.68698	3.68611
Tripdiolide	6.854e-24	9.829e-21	3.7485	3.7041	0.0142	-6.1402	yes	down	B(ii)	C09202	-	-	-	-	-	-	HMDB0259259	Organoheterocyclic compounds	Oxepanes	Not Available	38647-10-8	411.125	5.63207	M+Cl	C20H24O7	0	59.4	metab_9038	neg_4357	neg	47.4	0	0	3.685	0.01585	0	0	0	0	0	0	3.66213	3.68078	3.69301	3.71039	3.6835	3.68263
N-Phenylacetylphenylalanine	1.846e-13	9.296e-12	3.7318	3.6815	0.0142	-6.1402	yes	down	B(i)	-	-	-	-	-	-	-	HMDB0002372	Organic acids and derivatives	Carboxylic acids and derivatives	Amino acids, peptides, and analogues	738-75-0	282.114	5.99213	M-H	C17H17NO3	54.9	0	metab_9481	neg_4976	neg	46.7	0	0	3.648	0.1736	0	0	0	0	0	0	3.51604	3.53468	3.82583	3.56429	3.5374	3.9116
Val-Gln-Phe-Asp	1.594e-09	5.614e-08	3.7224	3.6654	0.0142	-6.1402	yes	down	B(i)	-	-	-	-	-	-	-	-	-	-	-	-	508.246	4.36688	M+H	C23H33N5O8	38	0	metab_4274	pos_6891	pos	41.5	0	0	3.655	0.4343	0	0	0	0	0	0	3.45876	3.50298	3.3924	3.4992	3.54182	4.53547
Gln-Pro	2.096e-05	0.0004546	3.7144	3.6777	0.1192	-3.0682	yes	down	B(ii)	-	-	-	-	-	-	-	HMDB0028805	Organic acids and derivatives	Carboxylic acids and derivatives	Amino acids, peptides, and analogues	139370-58-4	224.104	2.94925	M-H2O-H	C10H17N3O4	0	46.3	metab_7239	neg_2082	neg	46.7	0.5351	1.252	4.488	0.3263	3.09005	0.0234801	0.0249747	0.0276978	0.0224756	0.0217753	4.71562	4.47781	3.8686	4.58124	4.78463	4.50138
1-Phenyl-1H-pyrrole-2,5-dione	6.322e-18	6.758e-16	3.6763	3.6324	0.0142	-6.1402	yes	down	B(i)	-	-	-	-	-	-	-	-	-	-	-	-	174.055	5.96697	M+H	C10H7NO2	80.1	0	metab_2362	pos_3776	pos	53.5	0	0	3.545	0.06023	0	0	0	0	0	0	3.51178	3.55599	3.44541	3.55222	3.59483	3.61178
Rpr112698	1.063e-12	4.78e-11	3.6737	3.6281	0.0142	-6.1402	yes	down	B(ii)	-	-	-	-	-	-	-	HMDB0060870	Lipids and lipid-like molecules	Prenol lipids	Diterpenoids	-	820.362	5.74823	M-H	C44H55NO14	0	51.5	metab_11563	neg_8567	neg	47.1	0	0	3.544	0.201	0	0	0	0	0	0	3.44037	3.45902	3.953	3.48862	3.46174	3.46087
1,2,3,4-Tetrahydroquinoline	1.812e-07	5.111e-06	3.6648	3.6323	379.167	8.5667	yes	up	B(ii)	-	-	-	-	-	-	-	HMDB0244122	Organoheterocyclic compounds	Quinolines and derivatives	Hydroquinolines	-	134.097	2.41107	M+H	C9H11N	0	44.3	metab_937	pos_1747	pos	46.7	3.656	0.7095	0	0	3.87049	4.66471	3.73432	2.86771	2.81077	3.98972	0	0	0	0	0	0
Biotin hydrazide	7.954e-12	3.377e-10	3.6312	3.5831	379.167	8.5667	yes	up	B(ii)	-	-	-	-	-	-	-	HMDB0249227	Organoheterocyclic compounds	Biotin and derivatives	Not Available	-	303.115	5.94512	M+FA-H	C10H18N4O2S	0	50.4	metab_11279	neg_8184	neg	44.3	3.465	0.2406	0	0	3.29109	3.31282	3.65439	3.38667	3.8644	3.27925	0	0	0	0	0	0
Indeloxazine	1.57e-16	1.319e-14	3.6017	3.5566	0.0142	-6.1402	yes	down	B(ii)	C10918	-	-	-	-	-	-	HMDB0253450	Benzenoids	Indenes and isoindenes	Not Available	60929-23-9	276.125	6.07075	M+FA-H	C14H17NO2	0	41.7	metab_9598	neg_5133	neg	44.7	0	0	3.4	0.07965	0	0	0	0	0	0	3.34372	3.5592	3.37458	3.39196	3.36508	3.36421
Humuladienone	2.259e-06	5.596e-05	3.5944	3.5844	0.0142	-6.1402	yes	down	B(ii)	-	-	-	-	-	-	-	HMDB0038208	Lipids and lipid-like molecules	Prenol lipids	Sesquiterpenoids	24405-90-1	259.144	2.74842	M+K	C15H24O	0	40.1	metab_4964	pos_7806	pos	43.4	0	0	3.627	0.9233	0	0	0	0	0	0	4.48471	3.94738	2.29564	4.50879	3.81582	2.71115
2-Amino-3-(naphthalen-2-yl)propanoic Acid	1.034e-17	1.068e-15	3.5867	3.5438	0.0142	-6.1402	yes	down	B(i)	-	-	-	-	-	-	-	-	-	-	-	-	216.102	5.96697	M+H	C13H13NO2	70	0	metab_3738	pos_6066	pos	51.9	0	0	3.375	0.06022	0	0	0	0	0	0	3.34107	3.38528	3.27472	3.38151	3.42412	3.44106
[4-[2-(4-chlorophenyl)quinazolin-4-yl]piperazin-1-yl]-(furan-2-yl)methanone	7.897e-14	4.272e-12	3.5614	3.5186	379.167	8.5667	yes	up	B(i)	-	-	-	-	-	-	-	-	-	-	-	-	419.129	3.96738	M+H	C23H19ClN4O2	72.4	0	metab_4445	pos_7146	pos	45.8	3.327	0.1453	0	0	3.44875	3.03986	3.36717	3.39964	3.34263	3.3615	0	0	0	0	0	0
Palbociclib	0.0001436	0.002647	3.5613	3.4836	3.6614	1.8724	yes	up	B(ii)	-	-	-	-	-	-	-	HMDB0256084	Organoheterocyclic compounds	Diazinanes	Piperazines	-	448.244	6.37227	M+H	C24H29N7O2	0	51.3	metab_3440	pos_5601	pos	45.6	5.082	0.1454	1.388	1.517	5.20425	4.79512	5.12264	5.15512	5.09809	5.11697	0.741466	0.778001	0.687895	4.48279	0.810611	0.824983
2-((4-Methoxy-3-methyl-2-pyridylmethyl)sulfo)-5-trifluoromethyl-1H-benzimidazole	4.027e-20	8.61e-18	3.5566	3.5144	0.0142	-6.1402	yes	down	B(ii)	C15664	-	-	-	-	-	-	HMDB0248831	Organoheterocyclic compounds	Benzimidazoles	Not Available	-	374.056	4.03085	M+Na-2H	C16H14F3N3OS	0	50.4	metab_12738	neg_10096	neg	45.7	0	0	3.318	0.03399	0	0	0	0	0	0	3.27345	3.35484	3.30431	3.32169	3.35868	3.29394
Coumarin 10	8.709e-07	2.287e-05	3.5321	3.5056	2.3452	1.2297	yes	up	B(ii)	-	-	-	-	-	-	-	HMDB0250489	Organoheterocyclic compounds	Benzopyrans	1-benzopyrans	-	278.114	3.90825	M+Na-2H	C16H19NO2	0	66.3	metab_7834	neg_2842	neg	49.2	6.006	0.0402	2.561	0.7893	5.97955	6.0013	6.02885	6.07517	5.9818	5.9677	2.12803	2.14654	4.12006	2.17595	2.14924	2.64819
16-phenoxy Prostaglandin F2a ethyl amide	4.541e-14	2.575e-12	3.4919	3.4494	0.0142	-6.1402	yes	down	B(i)	-	-	-	-	-	-	-	-	-	-	-	-	416.243	4.92552	M-H	C24H35NO5	36.9	0	metab_8521	neg_3725	neg	41.8	0	0	3.2	0.1322	0	0	0	0	0	0	3.08591	3.10454	3.42484	3.27853	3.10727	3.19868
Artobiloxanthone	5.043e-09	1.684e-07	3.478	3.4368	379.167	8.5667	yes	up	B(ii)	-	-	-	-	-	-	-	HMDB0034021	Benzenoids	Benzene and substituted derivatives	Phenylpropanes	121748-25-2	498.155	3.75822	M+ACN+Na	C25H22O7	0	43.5	metab_1555	pos_2568	pos	43.5	3.213	0.4295	0	0	3.17759	2.76891	4.03855	3.12849	3.07151	3.09037	0	0	0	0	0	0
3-(4-methylbenzoyl)acrylic acid	2.136e-16	1.783e-14	3.4695	3.4267	0.0142	-6.1402	yes	down	B(i)	-	-	-	-	-	-	-	-	-	-	-	-	191.07	3.99135	M+H	C11H10O3	43.7	0	metab_4439	pos_7136	pos	46.7	0	0	3.156	0.07626	0	0	0	0	0	0	3.10574	3.25254	3.03941	3.14617	3.18876	3.2057
1'-Acetoxyeugenol acetate	6.142e-14	3.372e-12	3.4684	3.4258	0.0142	-6.1402	yes	down	B(ii)	C10427	-	-	-	-	-	-	HMDB0036544	Benzenoids	Phenol esters	Not Available	53890-24-7;52946-23-3	263.091	6.62762	M-H	C14H16O5	0	41.4	metab_10672	neg_7153	neg	43.4	0	0	3.156	0.1345	0	0	0	0	0	0	3.08014	3.09877	3.42907	3.12837	3.1015	3.10063
Phensuximide	5.491e-11	2.166e-09	3.4616	3.4146	379.167	8.5667	yes	up	B(ii)	C07437	-	-	-	-	-	-	HMDB0014970	Organoheterocyclic compounds	Pyrrolidines	Phenylpyrrolidines	86-34-0	172.076	3.5575	M+H-H2O	C11H11NO2	0	63.3	metab_1469	pos_2463	pos	50.3	3.15	0.2658	0	0	3.21981	2.76919	3.09632	3.12878	3.59328	3.09066	0	0	0	0	0	0
4-Guanidinobutanoic Acid	1.057e-11	4.397e-10	3.4581	3.4115	0.0142	-6.1402	yes	down	B(i)	C01035	-	-	map01100;map00330	Metabolic pathways;Arginine and proline metabolism	Metabolism;Metabolism	Global and overview maps;Amino acid metabolism	HMDB0003464	Organic acids and derivatives	Carboxylic acids and derivatives	Amino acids, peptides, and analogues	463-00-3	146.092	1.27578	M+H	C5H11N3O2	69	0	metab_5516	pos_8603	pos	53.1	0	0	3.142	0.2245	0	0	0	0	0	0	2.93046	3.47953	2.86415	3.11765	3.23851	3.22119
Cresyl saligenin	3.9e-23	1.872e-20	3.4354	3.3947	0.0142	-6.1402	yes	down	B(ii)	-	-	-	-	-	-	-	HMDB0250535	Benzenoids	Benzene and substituted derivatives	Diphenylmethanes	-	213.092	5.63207	M-H	C14H14O2	0	47.5	metab_9034	neg_4353	neg	47.7	0	0	3.095	0.01584	0	0	0	0	0	0	3.07212	3.09076	3.10298	3.12035	3.09348	3.09262
4-methylphthalic anhydride	2.489e-19	4.313e-17	3.4271	3.387	379.167	8.5667	yes	up	B(i)	-	-	-	-	-	-	-	-	-	-	-	-	163.039	5.76735	M+H	C9H6O3	70.4	0	metab_3862	pos_6275	pos	52.2	3.081	0.03787	0	0	3.1432	3.09539	3.06166	3.09411	3.03713	3.05599	0	0	0	0	0	0
Pyroquilon	1.697e-13	8.655e-12	3.4262	3.385	379.167	8.5667	yes	up	B(i)	C18487	-	-	-	-	-	-	HMDB0037113	Organoheterocyclic compounds	Quinolines and derivatives	Quinolones and derivatives	57369-32-1	174.092	4.98298	M+H	C11H11NO	51.5	0	metab_4060	pos_6590	pos	47.9	3.079	0.1453	0	0	3.20144	2.79273	3.11988	3.15235	3.09536	3.11422	0	0	0	0	0	0
Hexadeca-7,10,13-trienoylcarnitine	0.0008919	0.01267	3.4235	3.3403	5.0328	2.3314	yes	up	B(ii)	-	-	-	-	-	-	-	HMDB0241494	Lipids and lipid-like molecules	Fatty Acyls	Fatty acid esters	-	358.27	5.0788	M+H-2H2O	C23H39NO4	0	47	metab_4029	pos_6543	pos	39.4	4.52	0.1774	0.8981	1.895	4.6127	4.20358	4.53109	4.74014	4.50981	4.52542	0.111814	0.122256	0.0976096	0.121333	4.76606	0.169468
2-Oxoquazepam	4.991e-23	2.097e-20	3.393	3.3528	0.0142	-6.1402	yes	down	B(ii)	-	-	-	-	-	-	-	HMDB0245286	Organoheterocyclic compounds	Benzodiazepines	1,4-benzodiazepines	-	369.044	3.00707	M-H	C17H11ClF4N2O	0	40.4	metab_13389	neg_10919	neg	39.3	0	0	3.019	0.01584	0	0	0	0	0	0	2.99624	3.01487	3.02709	3.04445	3.01759	3.01672
Bisphenol B	5.469e-23	2.221e-20	3.3774	3.3374	0.0142	-6.1402	yes	down	B(i)	C14225	-	-	-	-	-	-	HMDB0245327	Benzenoids	Benzene and substituted derivatives	Diphenylmethanes	77-40-7	241.124	5.71685	M-H	C16H18O2	53.3	0	metab_11610	neg_8632	neg	49.4	0	0	2.992	0.01584	0	0	0	0	0	0	2.96855	2.98717	2.99939	3.01676	2.9899	2.98903
Sotalol	2.115e-08	6.694e-07	3.3032	3.2789	2.0771	1.0545	yes	up	B(i)	C07309	-	-	-	-	-	-	HMDB0014632;PW_C008993	Benzenoids	Benzene and substituted derivatives	Sulfanilides	3930-20-9	273.124	2.61993	M+H	C12H20N2O3S	58.6	0	metab_1072	pos_1929	pos	46	5.66	0.1454	2.725	0.431	5.78223	5.3731	5.70062	5.7331	5.67607	5.69495	2.51982	3.59661	2.45365	2.56016	2.60267	2.61958
Alpha-Monofluoromethyl histidine	3.517e-17	3.247e-15	3.2554	3.215	0.0142	-6.1402	yes	down	B(ii)	-	-	-	-	-	-	-	HMDB0248214	Organic acids and derivatives	Carboxylic acids and derivatives	Amino acids, peptides, and analogues	-	232.073	1.58375	M+FA-H	C7H10FN3O2	0	43.9	metab_13766	neg_11451	neg	46.1	0	0	2.778	0.05603	0	0	0	0	0	0	2.73157	2.8875	2.76239	2.77975	2.7529	2.75204
Irigenin trimethyl ether	9.287e-13	4.207e-11	3.2545	3.2154	379.167	8.5667	yes	up	B(i)	-	-	-	-	-	-	-	-	-	-	-	-	425.121	7.54868	M+Na	C21H22O8	77.4	0	metab_3196	pos_5146	pos	51.3	2.78	0.1555	0	0	2.88571	2.47745	2.90119	2.83664	2.7797	2.79855	0	0	0	0	0	0
Methyl 2-(5-hydroxy-4-oxo-2-phenylchromen-7-yl)oxyacetate	0.001235	0.01667	3.2175	3.1222	4.5756	2.194	yes	up	B(i)	-	-	-	-	-	-	-	-	-	-	-	-	327.087	3.73432	M+H	C18H14O6	56.6	0	metab_1545	pos_2557	pos	46.9	4.119	0.9313	0.9002	1.507	3.72888	3.31987	3.64728	3.67976	5.84881	4.49043	3.85013	0.0959378	0.0761374	1.16732	0.103919	0.107583
Dibenz(b,f)(1,4)oxazepine-10(11H)-carboxylic acid, 8-chloro-, 2-acetylhydrazide	5.646e-06	0.0001336	3.1396	3.1035	4.8187	2.2686	yes	up	B(ii)	-	-	-	-	-	-	-	HMDB0256187	Organic oxygen compounds	Organooxygen compounds	Ethers	-	376.072	4.13112	M+FA-H	C16H14ClN3O3	0	58.2	metab_7976	neg_3025	neg	43	3.482	0.3436	0.7226	0.6973	3.31119	3.33292	3.36047	3.40677	4.17843	3.29934	0.424191	0.435912	2.14588	0.454906	0.43764	0.43709
Dillanoside	2.513e-07	6.975e-06	2.9156	2.8752	0.0142	-6.1402	yes	down	B(ii)	-	-	-	-	-	-	-	HMDB0302238	Phenylpropanoids and polyketides	Isoflavonoids	Isoflav-2-enes	-	469.114	3.53783	M-H	C24H22O10	0	50.1	metab_7602	neg_2538	neg	46	0	0	2.291	0.4603	0	0	0	0	0	0	2.08188	2.10038	3.23028	2.12977	2.10308	2.10222
Indigo Carmine	0.000131	0.002445	2.8193	2.8232	2.9417	1.5567	yes	up	B(i)	-	-	-	-	-	-	-	HMDB0059912	Organoheterocyclic compounds	Indoles and derivatives	Indolines	-	263.082	5.75937	M+H	C16H10N2O2	51.5	0	metab_3865	pos_6282	pos	47.8	3.636	0.1454	1.236	0.9676	3.75787	3.34885	3.67627	3.70875	3.65173	3.6706	0.814681	3.20884	0.759145	0.849177	0.886017	0.900801
N1-(2-amino-1-{[(4,6-dimethoxypyrimidin-2-yl)amino]methyl}-2-oxoethyl)benzamide	1.021e-05	0.0002334	2.809	2.733	0.5761	-0.7955	yes	down	B(i)	-	-	-	-	-	-	-	-	-	-	-	-	404.156	2.94925	M+Hac-H	C16H19N5O4	78.7	0	metab_13411	neg_10949	neg	51	2.932	0.2233	5.089	0.6103	2.79045	3.05566	2.80567	3.33352	2.7587	2.84979	4.4592	5.56025	5.68165	4.48051	4.6744	5.68067
Petasitenine	2.216e-05	0.0004789	2.8088	2.7735	0.6712	-0.5751	yes	down	B(ii)	C10359	-	-	-	-	-	-	HMDB0030328	Organoheterocyclic compounds	Azaspirodecane derivatives	Not Available	60102-37-6	346.165	2.55558	M+H-2H2O	C19H27NO7	0	82	metab_5063	pos_7936	pos	55	4.573	0.7223	6.813	0.1501	5.60445	5.39079	4.03213	4.10174	4.23294	4.07726	6.87269	6.82572	6.51802	6.88021	6.94202	6.84141
Trachelanthamine oxide	7.006e-05	0.001384	2.8044	2.7601	0.7037	-0.5069	yes	down	B(i)	-	-	-	-	-	-	-	-	-	-	-	-	324.181	1.84435	M+Na	C15H27NO5	48.8	0	metab_799	pos_1525	pos	47.1	5.409	0.8461	7.686	0.1527	6.5081	6.29333	5.48579	4.57072	4.54014	5.05465	7.63133	7.68285	7.42822	7.70509	7.87352	7.79379
L-Phosphoarginine	3.197e-05	0.0006763	2.7971	2.773	379.167	8.5667	yes	up	B(ii)	C05945	-	-	map00330	Arginine and proline metabolism	Metabolism	Amino acid metabolism	HMDB0029438	Organic acids and derivatives	Carboxylic acids and derivatives	Amino acids, peptides, and analogues	1189-11-3	275.051	5.55738	M+Na-2H	C6H15N4O5P	0	53.3	metab_8983	neg_4283	neg	47.5	2.262	0.7777	0	0	3.40398	3.11199	1.77955	1.82514	1.73332	1.71949	0	0	0	0	0	0
Quinidine	1.347e-07	3.88e-06	2.7913	2.7677	0.6215	-0.6861	yes	down	B(ii)	C06527	-	-	map01063	Biosynthesis of alkaloids derived from shikimate pathway	Metabolism	Chemical structure transformation maps	HMDB0015044	Alkaloids and derivatives	Cinchona alkaloids	Not Available	56-54-2	369.179	3.19888	M+FA-H	C20H24N2O2	0	44.8	metab_7357	neg_2243	neg	44	3.483	0.3815	5.604	0.1165	4.07388	3.03085	3.4739	3.10466	3.58997	3.62218	5.75309	5.50663	5.54381	5.75292	5.54162	5.52337
Gly-Lys-Arg	2.014e-07	5.668e-06	2.77	2.7381	0.6572	-0.6056	yes	down	B(ii)	-	-	-	-	-	-	-	HMDB0252886	Organic acids and derivatives	Carboxylic acids and derivatives	Amino acids, peptides, and analogues	-	324.217	2.77243	M+H-2H2O	C14H29N7O4	0	42.7	metab_1152	pos_2038	pos	45	3.972	0.2903	6.044	0.2847	3.9194	4.55982	3.8378	3.87028	3.81326	3.83213	6.02498	6.24984	5.49713	6.2466	6.19321	6.05349
N-Jasmonoylisoleucine	5.587e-08	1.661e-06	2.731	2.7089	0.6564	-0.6073	yes	down	B(ii)	C18699	-	-	map04075	Plant hormone signal transduction	Environmental Information Processing	Signal transduction	HMDB0029391	Organic acids and derivatives	Carboxylic acids and derivatives	Amino acids, peptides, and analogues	120330-93-0	324.217	2.85992	M+H	C18H29NO4	0	62.2	metab_1201	pos_2109	pos	49.2	3.865	0.1454	5.888	0.3148	3.98757	3.57851	3.90597	3.93845	3.88143	3.9003	5.66165	5.83467	5.44647	6.12478	6.32174	5.93602
Gibberellin A8-catabolite	1.334e-06	3.422e-05	2.7171	2.6723	0.7121	-0.4898	yes	down	B(ii)	C11870	-	-	map00904	Diterpenoid biosynthesis	Metabolism	Metabolism of terpenoids and polyketides	HMDB0304364	Lipids and lipid-like molecules	Prenol lipids	Diterpenoids	78791-79-4	363.14	0.597383	M+H	C19H22O7	0	49.9	metab_5775	pos_9087	pos	45.6	4.979	0.4623	6.992	0.1428	5.67455	4.97006	5.13197	5.04434	4.25536	4.79666	6.76559	7.0738	6.93708	6.92713	7.09584	7.15309
N6-phenylisopropyladenosine	5.901e-05	0.001188	2.7003	2.6823	0.6812	-0.5538	yes	down	B(ii)	-	-	-	-	-	-	-	HMDB0255302	Nucleosides, nucleotides, and analogues	Purine nucleosides	Not Available	-	385.176	2.98812	M+	C19H23N5O4	0	72.7	metab_4839	pos_7640	pos	52.4	4.573	0.7747	6.713	0.1623	5.56523	3.54416	4.89175	4.45589	3.84707	5.13459	6.84893	6.63706	6.42844	6.7941	6.85383	6.71802
(R)-1-O-b-D-glucopyranosyl-1,3-octanediol	9.509e-07	2.487e-05	2.6997	2.677	0.6157	-0.6997	yes	down	B(ii)	-	-	-	-	-	-	-	HMDB0029362	Lipids and lipid-like molecules	Fatty Acyls	Fatty acyl glycosides	120727-21-1	353.182	3.34082	M+FA-H	C14H28O7	0	62.6	metab_13209	neg_10689	neg	49.9	3.222	0.3274	5.233	0.3315	3.70993	3.30957	2.94778	2.99405	2.90078	3.46701	5.53933	5.09337	4.63831	5.46351	5.40231	5.26169
Phe-Asn	1.345e-05	0.0003018	2.675	2.6501	0.6773	-0.5622	yes	down	B(ii)	-	-	-	-	-	-	-	HMDB0028990	Organic acids and derivatives	Carboxylic acids and derivatives	Amino acids, peptides, and analogues	39537-20-7	321.155	2.92395	M+ACN+H	C13H17N3O4	0	68.5	metab_1228	pos_2143	pos	51.7	4.275	0.6059	6.312	0.1836	5.34304	3.74797	4.20821	4.15086	3.69077	4.51087	6.3296	6.16607	6.0475	6.36621	6.57373	6.38704
7-Acetylintermedine	0.0002334	0.004069	2.6574	2.6355	0.6471	-0.628	yes	down	B(ii)	C16750	-	-	-	-	-	-	HMDB0302036	Alkaloids and derivatives	Not Available	Not Available	-	341.181	2.65193	M+	C17H27NO6	0	78.5	metab_5012	pos_7869	pos	50.9	3.9	0.8706	6.027	0.3357	4.28432	5.32781	3.77767	3.98629	2.94856	3.07773	6.20014	5.74242	5.65774	6.33526	6.43395	5.7917
Triglochinin	7.719e-11	2.986e-09	2.6163	2.5855	1.6283	0.7034	yes	up	B(ii)	C08342	-	-	-	-	-	-	HMDB0030934	Organic oxygen compounds	Organooxygen compounds	Carbohydrates and carbohydrate conjugates	28876-11-1	359.088	5.63102	M+	C14H17NO10	0	64.7	metab_2195	pos_3491	pos	50	4.67	0.1454	2.868	0.06016	4.79179	4.38267	4.71018	4.74267	4.68564	4.70451	2.83441	2.87857	2.76812	2.8748	2.91737	2.93431
6-benzylaminopurine	0.000769	0.01116	2.6127	2.5778	0.6963	-0.5222	yes	down	B(i)	C11263	-	-	-	-	-	-	HMDB0039238	Organoheterocyclic compounds	Imidazopyrimidines	Purines and purine derivatives	1214-39-7	451.208	2.58758	2M+H	C12H11N5	72.8	0	metab_1059	pos_1916	pos	52.3	4.849	1.053	6.964	0.2753	4.92416	6.84876	4.05889	4.69418	3.93021	4.63916	6.98866	6.90614	6.92474	6.65459	7.47428	6.83284
N-(4-methylsulfonyl-3,5-dihydro-2H-1,4-benzoxazepin-7-yl)cyclopropanecarboxamide	5.725e-06	0.0001349	2.6064	2.5788	0.7113	-0.4914	yes	down	B(i)	-	-	-	-	-	-	-	-	-	-	-	-	311.106	3.00412	M+H	C14H18N2O4S	63.7	0	metab_1264	pos_2186	pos	51	4.692	0.5318	6.596	0.07627	5.39583	3.9863	4.58917	4.70361	4.28925	5.18956	6.55883	6.69431	6.4703	6.64129	6.60831	6.60224
5-(2'-Carboxyethyl)-4,6-Dihydroxypicolinate	1.418e-06	3.6e-05	2.6052	2.5743	1.5598	0.6413	yes	up	B(ii)	C05655	-	-	map00380	Tryptophan metabolism	Metabolism	Amino acid metabolism	HMDB0006794	Organoheterocyclic compounds	Pyridines and derivatives	Hydropyridines	-	453.079	2.97543	2M-H	C9H9NO6	0	54.1	metab_13400	neg_10935	neg	50.4	5.194	0.3548	3.33	0.2781	4.9663	4.98804	5.53104	5.7539	4.96855	4.95445	3.79482	3.27338	3.52935	3.11333	3.08646	3.18368
1-Hydroxycyclohexyl phenyl ketone	0.004514	0.04792	2.5861	2.5853	0.3971	-1.3324	yes	down	B(ii)	-	-	-	-	-	-	-	HMDB0247678	Organic oxygen compounds	Organooxygen compounds	Carbonyl compounds	-	222.149	4.87142	M+NH4	C13H16O2	0	42.3	metab_4089	pos_6641	pos	47.6	1.563	1.531	3.936	0.4507	0.121701	0.051569	2.13515	3.16477	3.39451	0.507601	4.32905	4.38195	3.12916	3.98953	3.9437	3.8453
(9S,10S)-10-hydroxy-9-(phosphonooxy)octadecanoate	0.001195	0.0162	2.585	2.5546	0.3383	-1.5638	yes	down	B(ii)	C15989	-	-	-	-	-	-	HMDB0059632	Lipids and lipid-like molecules	Fatty Acyls	Fatty acids and conjugates	-	441.226	4.13897	M+FA-H	C18H37O7P	0	43	metab_7980	neg_3030	neg	47.5	1.1	1.179	3.252	0.01585	0.602824	0.619244	3.50542	0.67648	0.604514	0.593962	3.22872	3.24736	3.25958	3.27696	3.25008	3.24921
3',4',5'-trimethoxyflavonol	1.127e-10	4.331e-09	2.5665	2.5363	1.4431	0.5292	yes	up	B(i)	-	-	-	-	-	-	-	HMDB0246112	Phenylpropanoids and polyketides	Flavonoids	Flavones	-	329.103	0.287367	M+H	C18H16O6	60.6	0	metab_6054	pos_9670	pos	47.9	5.647	0.1454	3.913	0.06024	5.76971	5.36058	5.6881	5.72059	5.66356	5.68243	3.87958	3.92381	3.8132	3.92003	3.96265	3.9796
N-[5-(azepane-1-carbonyl)furan-2-yl]acetamide	1.155e-08	3.745e-07	2.5522	2.5104	1.4342	0.5203	yes	up	B(i)	-	-	-	-	-	-	-	-	-	-	-	-	251.139	5.15132	M+H	C13H18N2O3	64.5	0	metab_4006	pos_6511	pos	50.9	5.681	0.1454	3.961	0.2038	5.80303	5.3939	5.72142	5.7539	5.69687	5.71575	4.14392	3.84176	3.73116	4.272	3.88061	3.89756
Atorvastatin	0.000337	0.005541	2.5347	2.5307	1.4767	0.5624	yes	up	B(ii)	C06834	-	-	-	-	-	-	HMDB0005006	Organoheterocyclic compounds	Pyrroles	Substituted pyrroles	134523-00-5	591.281	3.78285	M+CH3OH+H	C33H35FN2O5	0	49.8	metab_1562	pos_2577	pos	44.8	6.016	0.8672	4.074	0.2155	6.70888	4.69081	6.21184	5.89855	5.47954	7.10433	3.92649	4.24054	3.86011	3.96694	4.42495	4.02651
3-[4-Hydroxy-3-(3-methyl-2-butenyl)phenyl]-2-propenal	5.517e-11	2.169e-09	2.5237	2.4933	379.167	8.5667	yes	up	B(ii)	-	-	-	-	-	-	-	HMDB0040833	Phenylpropanoids and polyketides	Cinnamaldehydes	Not Available	-	234.149	4.0472	M+NH4	C14H16O2	0	45.9	metab_1661	pos_2702	pos	46.3	1.675	0.1414	0	0	1.79481	1.39645	1.71463	1.74652	1.69058	1.70907	0	0	0	0	0	0
7-(Ethylamino)-4-Methylcoumarin	1.291e-08	4.14e-07	2.5161	2.4824	0.6737	-0.5697	yes	down	B(i)	-	-	-	-	-	-	-	-	-	-	-	-	204.102	2.91595	M+H	C12H13NO2	51.4	0	metab_4879	pos_7691	pos	47.6	3.488	0.1454	5.177	0.2018	3.6102	3.20123	3.52861	3.56109	3.50407	3.52294	5.12743	5.39815	4.86189	5.05768	5.25916	5.35581
N-acetyl-p-benzoquinonimine	2.456e-07	6.832e-06	2.5042	2.4864	0.699	-0.5166	yes	down	B(i)	-	-	-	-	-	-	-	-	-	-	-	-	146.024	3.20673	M-H2O-H	C8H7NO3	69.3	0	metab_13288	neg_10796	neg	51	3.981	0.2752	5.695	0.2056	4.48516	4.03846	3.85466	3.75102	4.00384	3.75307	5.88084	5.55494	5.35928	5.83198	5.85533	5.69032
1,1,1-Trifluoroheptadecan-2-one	0.003568	0.03957	2.4363	2.4113	1.5828	0.6625	yes	up	B(ii)	-	-	-	-	-	-	-	HMDB0256073	Organic oxygen compounds	Organooxygen compounds	Carbonyl compounds	-	367.247	7.05928	M+Hac-H	C17H31F3O	0	45.1	metab_10050	neg_6052	neg	47.6	5.524	0.4535	3.49	1.235	6.22629	5.22918	5.25674	5.97163	5.26262	5.19559	2.57299	2.59159	5.49804	4.51273	2.59431	3.16857
Pseudoephedrine tert-butyl carbamate	9.836e-05	0.001897	2.4246	2.4171	0.6643	-0.5901	yes	down	B(i)	-	-	-	-	-	-	-	-	-	-	-	-	248.165	3.08413	M+H-H2O	C15H23NO3	63	0	metab_4802	pos_7590	pos	50.3	3.491	0.5535	5.255	0.4193	4.56645	2.95942	3.42895	3.31916	3.26216	3.40741	5.6866	5.19855	4.51155	5.39976	5.58006	5.15326
Nefopam	2.033e-06	5.065e-05	2.3988	2.3621	0.6964	-0.522	yes	down	B(i)	-	-	-	-	-	-	-	HMDB0255504	Organic nitrogen compounds	Organonitrogen compounds	Amines	-	286.181	3.89488	M+CH3OH+H	C17H19NO	52.5	0	metab_1599	pos_2626	pos	48.2	3.622	0.344	5.201	0.1985	3.88879	3.13185	3.4592	4.07258	3.43466	3.74739	4.91952	5.34109	5.11112	5.1247	5.21866	5.49089
7-Oxoprostaglandin I2	6.562e-07	1.754e-05	2.3981	2.3833	0.7458	-0.423	yes	down	B(ii)	-	-	-	-	-	-	-	HMDB0247284	Lipids and lipid-like molecules	Fatty Acyls	Eicosanoids	-	405.166	3.01212	M+K	C20H30O6	0	61.9	metab_1269	pos_2191	pos	49	4.669	0.2354	6.26	0.2645	4.92948	4.28197	4.67987	4.64196	4.58493	4.89618	6.48528	6.18606	5.77082	6.43126	6.41793	6.26975
2,3-dimethylidenepentanedioylcarnitine	9.748e-06	0.0002241	2.3954	2.3652	0.7748	-0.368	yes	down	B(ii)	-	-	-	-	-	-	-	HMDB0241039	Lipids and lipid-like molecules	Fatty Acyls	Fatty acid esters	-	300.145	1.27578	M+H	C14H21NO6	0	49.7	metab_598	pos_1225	pos	48.5	5.554	0.4656	7.168	0.1316	6.33801	5.36856	5.71045	5.28905	4.97677	5.63879	7.17657	7.25073	6.9098	7.19558	7.27207	7.20491
Combretastatin A4	4.973e-08	1.493e-06	2.3935	2.3541	0.7432	-0.4282	yes	down	B(ii)	C20268	-	-	-	-	-	-	HMDB0250413	Phenylpropanoids and polyketides	Stilbenes	Not Available	117048-59-6	361.127	0.5979	M+FA-H	C18H20O5	0	45.6	metab_6601	neg_943	neg	45	4.419	0.2266	5.946	0.1249	4.78415	4.22795	4.2745	4.45519	4.20846	4.56186	5.82861	6.02136	5.98269	5.82862	5.8739	6.14158
Neuromedin B (1-3)	5.134e-05	0.001044	2.3599	2.3084	0.6982	-0.5183	yes	down	B(ii)	-	-	-	-	-	-	-	HMDB0013016	Organic acids and derivatives	Carboxylic acids and derivatives	Amino acids, peptides, and analogues	-	357.177	3.66187	M+CH3OH+Na	C12H22N4O5	0	59.5	metab_4565	pos_7289	pos	48.2	3.667	0.5047	5.252	0.2781	3.15548	3.47167	4.11735	4.16175	3.0494	4.04765	4.83666	5.58393	5.45015	5.18861	5.05345	5.39824
4-amino-7-phenylpyrazolo[5,1-c][1,2,4]triazine-3-carboxamide	8.652e-05	0.001687	2.3338	2.2986	0.6977	-0.5194	yes	down	B(i)	-	-	-	-	-	-	-	-	-	-	-	-	255.098	3.37333	M+H	C12H10N6O	52.7	0	metab_4675	pos_7429	pos	47	3.669	0.5783	5.259	0.2128	4.55831	3.8286	3.18427	3.21673	3.15974	4.06524	5.18063	5.2015	5.07318	5.06585	5.59309	5.44236
7a-Hydroxytestosterone	2.062e-07	5.764e-06	2.3228	2.272	0.7122	-0.4895	yes	down	B(ii)	C05291	Hormones and transmitters	Steroid hormones	map00140	Steroid hormone biosynthesis	Metabolism	Lipid metabolism	HMDB0003956	Lipids and lipid-like molecules	Steroids and steroid derivatives	Androstane steroids	2141-17-5	325.177	3.30945	M+Na-2H	C19H28O3	0	42.2	metab_7437	neg_2330	neg	43.6	3.547	0.04019	4.98	0.279	3.52094	3.54268	3.57023	3.61654	3.52319	3.50909	4.82465	5.13713	5.18583	4.67355	4.71435	5.34554
9-Hydroxydecanoic acid	4.422e-05	0.0009087	2.32	2.2856	0.7078	-0.4987	yes	down	B(ii)	-	-	-	-	-	-	-	HMDB0033201	Organic acids and derivatives	Hydroxy acids and derivatives	Medium-chain hydroxy acids and derivatives	1422-27-1	223.109	3.71208	M+Cl	C10H20O3	0	49.1	metab_7710	neg_2677	neg	46.4	3.749	0.5304	5.297	0.1565	3.80331	4.05166	3.99129	3.14996	3.07941	4.41706	5.4185	5.33574	5.01258	5.44884	5.25183	5.31386
Coumarin	7.902e-10	2.849e-08	2.3129	2.2871	0.692	-0.5311	yes	down	B(i)	C05851	-	-	map01110;map00999	Biosynthesis of secondary metabolites;Biosynthesis of various plant secondary metabolites	Metabolism;Metabolism	Global and overview maps;Biosynthesis of other secondary metabolites	HMDB0001218	Phenylpropanoids and polyketides	Coumarins and derivatives	Not Available	91-64-5	147.044	8.14862	M+H	C9H6O2	79.9	0	metab_3058	pos_4936	pos	54	3.195	0.1453	4.617	0.06024	3.3173	2.90849	3.23573	3.26819	3.2112	3.23006	4.58373	4.62795	4.51734	4.62418	4.6668	4.68376
Imazethapyr	1.252e-05	0.0002821	2.3046	2.2889	0.7255	-0.4629	yes	down	B(ii)	C18865	-	-	-	-	-	-	HMDB0253406	Organic acids and derivatives	Carboxylic acids and derivatives	Amino acids, peptides, and analogues	81335-77-5	334.142	3.67212	M+FA-H	C15H19N3O3	0	42.9	metab_12982	neg_10401	neg	44.6	3.97	0.4465	5.472	0.123	4.11867	4.50493	4.06319	3.17189	4.12732	3.83602	5.58007	5.48558	5.25608	5.5431	5.561	5.40729
Inosine	0.002222	0.02716	2.2951	2.2478	0.6462	-0.6299	yes	down	B(i)	C00294	-	-	map01100;map02010;map01232;map00230	Metabolic pathways;ABC transporters;Nucleotide metabolism;Purine metabolism	Metabolism;Environmental Information Processing;Metabolism;Metabolism	Global and overview maps;Membrane transport;Global and overview maps;Nucleotide metabolism	HMDB0000195;HMDB0247301;PW_C000127	Nucleosides, nucleotides, and analogues	Purine nucleosides	Not Available	58-63-9	535.157	2.05045	2M-H	C10H12N4O5	83.3	0	metab_7076	neg_1839	neg	54.2	3.127	0.7963	4.839	0.6509	2.33387	3.58953	4.38154	2.81659	2.33611	3.30588	5.31276	4.76262	5.82152	4.557	3.94262	4.64021
Pro-Pro	3.006e-10	1.118e-08	2.2866	2.2606	0.6538	-0.613	yes	down	B(ii)	-	-	-	-	-	-	-	HMDB0011180	Organic acids and derivatives	Carboxylic acids and derivatives	Amino acids, peptides, and analogues	20488-28-2	193.098	3.52998	M-H2O-H	C10H16N2O3	0	52	metab_7588	neg_2523	neg	47.9	2.614	0.04009	3.998	0.1329	2.58582	2.61746	2.63499	2.68121	2.58806	2.574	3.96148	4.13649	3.86974	3.92427	4.19109	3.90533
Cromakalim	1.077e-05	0.0002447	2.273	2.2474	0.7781	-0.3619	yes	down	B(ii)	C11819	-	-	-	-	-	-	HMDB0250542	Organoheterocyclic compounds	Benzopyrans	1-benzopyrans	94470-67-4	286.129	0.853233	M+	C16H18N2O3	0	62.3	metab_502	pos_1032	pos	47.3	5.117	0.3783	6.576	0.229	5.55413	4.81745	5.3813	5.1048	4.54238	5.30315	6.61109	6.59141	6.24679	6.41282	6.91443	6.68148
(R)-2,3-Dihydro-3,5-dihydroxy-2-oxo-3-indoleacetic acid	5.473e-06	0.0001298	2.2729	2.2442	0.7845	-0.3501	yes	down	B(ii)	-	-	-	-	-	-	-	HMDB0038941	Organoheterocyclic compounds	Indoles and derivatives	Indolyl carboxylic acids and derivatives	-	222.041	1.6465	M-H	C10H9NO5	0	53.4	metab_13721	neg_11380	neg	49.7	5.236	0.3755	6.674	0.149	5.46887	5.70687	4.92535	5.08249	4.74149	5.48954	6.63154	6.57061	6.50972	6.78989	6.91138	6.63275
L-cis-Cyclo(aspartylphenylalanyl)	0.000162	0.002973	2.2709	2.2546	0.7535	-0.4083	yes	down	B(ii)	-	-	-	-	-	-	-	HMDB0031360	Organic acids and derivatives	Carboxylic acids and derivatives	Amino acids, peptides, and analogues	5262-10-02	263.103	2.72442	M+H	C13H14N2O4	0	62.6	metab_4980	pos_7826	pos	50.8	4.742	0.6409	6.293	0.1064	5.44955	3.81171	5.27529	5.13473	4.41032	4.36885	6.32392	6.31311	6.09027	6.30046	6.3213	6.40843
1-(1,3-benzodioxol-5-yl)-2-[4-(2-ethoxyphenyl)piperazin-1-yl]ethanol	1.3e-07	3.762e-06	2.258	2.2347	0.8088	-0.3061	yes	down	B(i)	-	-	-	-	-	-	-	-	-	-	-	-	371.193	2.65193	M+H	C21H26N2O4	43.3	0	metab_1088	pos_1952	pos	44.3	5.852	0.2324	7.235	0.1148	6.25974	5.55832	5.83784	5.84241	5.72516	5.88623	7.21389	7.21086	7.02938	7.28988	7.3452	7.32088
11-Hydroxyyohimbine	4.448e-06	0.0001061	2.2508	2.2129	0.7309	-0.4522	yes	down	B(ii)	-	-	-	-	-	-	-	HMDB0244362	Alkaloids and derivatives	Yohimbine alkaloids	Not Available	-	369.179	3.29377	M-H	C21H26N2O4	0	46.9	metab_7422	neg_2315	neg	44.2	3.798	0.3095	5.196	0.2264	3.96032	4.15104	3.4379	3.90575	3.39087	3.94241	5.09472	5.41665	4.79673	5.20215	5.35446	5.30872
16-Ketoestradiol	1.756e-06	4.421e-05	2.2451	2.2171	0.791	-0.3383	yes	down	B(ii)	C14383	-	-	-	-	-	-	HMDB0000406	Lipids and lipid-like molecules	Steroids and steroid derivatives	Estrane steroids	566-75-6	341.171	2.94012	M+CH3OH+Na	C18H22O3	0	56.2	metab_4863	pos_7670	pos	47.7	5.256	0.3232	6.645	0.1179	5.80195	5.30982	5.31498	5.1353	4.81641	5.15616	6.66735	6.60462	6.46506	6.63681	6.83068	6.66537
Ganoderic acid F	0.0007271	0.01062	2.2291	2.1855	2.0118	1.0085	yes	up	B(ii)	-	-	-	-	-	-	-	HMDB0035988	Lipids and lipid-like molecules	Prenol lipids	Triterpenoids	98665-15-7	603.32	3.46115	M+CH3OH+H	C32H42O9	0	50	metab_1441	pos_2421	pos	46.3	3.056	0.7831	1.519	0.05294	2.53333	2.12619	3.70289	3.50194	4.02521	2.44633	1.45057	1.49331	1.60181	1.48966	1.53096	1.54743
3-O-Methylrosmarinic acid	0.0002629	0.004475	2.2244	2.2349	0.6957	-0.5234	yes	down	B(ii)	-	-	-	-	-	-	-	HMDB0041667	Phenylpropanoids and polyketides	Cinnamic acids and derivatives	Hydroxycinnamic acids and derivatives	-	409.073	4.49283	M+Cl	C19H18O8	0	61.4	metab_12442	neg_9723	neg	47.9	3.505	0.576	5.038	0.3674	3.41141	3.07256	3.48838	3.4038	4.61649	3.03899	5.52892	4.63012	4.92689	5.38895	4.67709	5.07818
Gluten exorphin B5	0.0002716	0.004603	2.2173	2.1833	1.2962	0.3743	yes	up	B(ii)	-	-	-	-	-	-	-	HMDB0059795	Organic acids and derivatives	Carboxylic acids and derivatives	Amino acids, peptides, and analogues	-	659.27	4.72695	M+H	C30H38N6O11	0	66	metab_1933	pos_3086	pos	50.2	6.411	0.4863	4.946	0.4392	6.85633	5.65067	6.5783	6.01068	6.49789	6.86971	5.55602	4.74351	4.64859	4.37236	5.2915	5.06567
(3R,4R)-1-[(2,3-difluorophenyl)methyl]-4-methyl-3-pyrrolidin-1-ylpiperidin-4-ol	2.722e-05	0.0005807	2.213	2.1941	0.7725	-0.3724	yes	down	B(i)	-	-	-	-	-	-	-	-	-	-	-	-	311.197	3.11613	M+H	C17H24F2N2O	41.3	0	metab_1311	pos_2243	pos	43.3	4.795	0.4607	6.207	0.121	5.28773	4.09898	5.05493	4.45897	4.69539	5.17411	6.16244	6.3494	6.05931	6.35703	6.12812	6.18644
1-Tert-butyl 4-ethyl 5-oxoazepane-1,4-dicarboxylate	0.0002092	0.003695	2.2121	2.1667	0.7542	-0.407	yes	down	B(ii)	-	-	-	-	-	-	-	HMDB0244604	Organoheterocyclic compounds	Azepanes	Not Available	-	327.192	2.06702	M+ACN+H	C14H23NO5	0	47.3	metab_5254	pos_8202	pos	46.9	4.44	0.6007	5.887	0.1767	4.94939	5.12885	4.5779	4.07341	3.48247	4.42935	5.72693	5.99808	5.63078	5.87365	6.06678	6.02815
8-Acetyl-T2 tetrol	0.00014	0.002591	2.2066	2.1637	0.6843	-0.5474	yes	down	B(ii)	-	-	-	-	-	-	-	HMDB0036160	Lipids and lipid-like molecules	Prenol lipids	Sesquiterpenoids	-	323.147	3.22063	M+H-H2O	C17H24O7	0	42.6	metab_4745	pos_7520	pos	36.4	3.086	0.4762	4.51	0.3402	3.89282	2.53388	2.86073	2.89317	2.97372	3.36451	4.41879	4.7477	4.64806	4.23506	4.04657	4.96232
Cyclopentolate	4.222e-06	0.0001017	2.2041	2.1879	0.799	-0.3238	yes	down	B(ii)	C06932	-	-	-	-	-	-	HMDB0015114	Benzenoids	Benzene and substituted derivatives	Not Available	512-15-2	355.197	2.61197	M+ACN+Na	C17H25NO3	0	44.4	metab_1071	pos_1928	pos	43.8	5.429	0.3405	6.795	0.1517	6.0614	5.03077	5.43267	5.38601	5.33245	5.3298	6.82323	6.75992	6.53182	6.87024	6.99033	6.79628
1,2,3,4,5,6-Hexahydro-5-(1-hydroxyethylidene)-7H-cyclopenta[b]pyridin-7-one	3.24e-06	7.943e-05	2.2037	2.1708	0.8037	-0.3153	yes	down	B(ii)	-	-	-	-	-	-	-	HMDB0039655	Organoheterocyclic compounds	Pyridines and derivatives	Hydropyridines	118355-70-7	180.102	3.18013	M+H	C10H13NO2	0	48	metab_1341	pos_2279	pos	48.6	5.474	0.3405	6.811	0.09799	5.81628	5.91762	5.37167	5.43219	5.00024	5.30352	6.86838	6.80287	6.61957	6.83267	6.87845	6.86563
4-hydroxy-2-(2-hydroxyethyl)-1,2-dihydrophthalazin-1-one	0.0002007	0.003566	2.2008	2.1972	0.6917	-0.5317	yes	down	B(i)	-	-	-	-	-	-	-	-	-	-	-	-	207.077	2.98012	M+H	C10H10N2O3	73.8	0	metab_4847	pos_7648	pos	53.2	3.337	0.525	4.824	0.3661	4.3738	2.86718	3.19439	3.22686	3.16986	3.18872	5.22909	4.6671	4.25368	4.88421	5.19798	4.71125
Butyl (S)-3-hydroxybutyrate glucoside	4.42e-06	0.0001056	2.2	2.1751	0.8061	-0.3109	yes	down	B(ii)	-	-	-	-	-	-	-	HMDB0031694	Lipids and lipid-like molecules	Fatty Acyls	Fatty acyl glycosides	-	355.197	2.76445	M+CH3OH+H	C14H26O8	0	54.8	metab_1145	pos_2030	pos	47	5.617	0.3383	6.968	0.1507	5.98691	5.62406	5.74747	5.91265	5.14474	5.28831	6.99966	6.86799	6.73573	7.02294	7.17823	7.00522
(2R,4S)-1-(Tert-butoxycarbonyl)-4-phenylpyrrolidine-2-carboxylic acid	0.0002546	0.004369	2.192	2.1805	0.751	-0.4132	yes	down	B(ii)	-	-	-	-	-	-	-	HMDB0242741	Organic acids and derivatives	Carboxylic acids and derivatives	Amino acids, peptides, and analogues	-	309.181	3.79085	M+NH4	C16H21NO4	0	51.1	metab_1564	pos_2579	pos	48.5	4.415	0.6387	5.879	0.1174	5.03178	3.4819	4.5867	4.62799	3.7848	4.97778	5.77553	5.83456	5.72794	5.9341	6.02442	5.97537
N-[2-[[4-(cyclopropanecarbonylamino)benzoyl]amino]ethyl]-2,6-dimethoxybenzamide	0.003436	0.03838	2.1762	2.0975	0.716	-0.4821	yes	down	B(i)	-	-	-	-	-	-	-	-	-	-	-	-	412.187	4.39078	M+H	C22H25N3O5	87.3	0	metab_1814	pos_2914	pos	56	3.869	0.3295	5.404	0.9303	3.93586	3.3788	3.70622	4.35562	4.04128	3.79797	4.26948	6.21355	6.1128	4.58032	4.87947	6.36797
Chrysogine	0.0003047	0.005073	2.1745	2.1637	0.7569	-0.4019	yes	down	B(i)	-	-	-	-	-	-	-	-	-	-	-	-	191.082	4.67843	M+H	C10H10N2O2	62.5	0	metab_4152	pos_6724	pos	51.4	4.545	0.6229	6.005	0.2272	5.28314	3.65562	4.95803	4.87802	4.51692	3.97742	6.08506	5.81956	5.74038	6.2934	5.86985	6.21927
3,9-Dihydroxydecanoylcarnitine	3.942e-05	0.0008184	2.1683	2.1569	0.7619	-0.3924	yes	down	B(ii)	-	-	-	-	-	-	-	HMDB0241144	Lipids and lipid-like molecules	Fatty Acyls	Fatty acid esters	-	348.238	3.58948	M+H	C17H33NO6	0	49.9	metab_4592	pos_7323	pos	47.9	4.329	0.4286	5.682	0.2087	4.19365	5.19935	4.11204	4.14452	4.22001	4.10637	5.84699	5.40683	5.4222	5.79101	5.83868	5.78676
N-(3-acetylphenyl)-3-oxo-4H-1,4-benzoxazine-2-carboxamide	0.0002368	0.004105	2.1666	2.1326	0.7474	-0.42	yes	down	B(i)	-	-	-	-	-	-	-	-	-	-	-	-	311.106	2.77243	M+H	C17H14N2O4	55.3	0	metab_4944	pos_7783	pos	46.3	4.155	0.6021	5.559	0.1345	4.76755	4.06434	4.18496	4.44827	3.03094	4.43555	5.49025	5.64595	5.37561	5.46561	5.72567	5.64832
Cys-Gln-Leu	0.0002013	0.00357	2.1573	2.1013	0.7592	-0.3975	yes	down	B(i)	-	-	-	-	-	-	-	-	-	-	-	-	363.167	1.65233	M+H	C14H26N4O5S	47.2	0	metab_5362	pos_8378	pos	42.5	4.265	0.5146	5.618	0.2728	4.67349	5.1312	3.91517	3.96216	3.94704	3.96192	5.32444	5.85724	5.80376	5.45146	5.3476	5.92335
Niazirinin	0.0003512	0.005729	2.1569	2.0893	0.7557	-0.4042	yes	down	B(ii)	-	-	-	-	-	-	-	HMDB0032808	Organic oxygen compounds	Organooxygen compounds	Carbohydrates and carbohydrate conjugates	1053643-44-9	363.155	3.00412	M+ACN+H	C16H19NO6	0	63.2	metab_1266	pos_2188	pos	49.5	4.225	0.5102	5.591	0.3735	4.1835	5.08484	4.37009	3.73731	3.68029	4.29404	5.21586	5.9472	5.60088	5.32158	5.33201	6.12954
20-deoxyingenol	1.548e-07	4.419e-06	2.1523	2.114	0.8115	-0.3013	yes	down	B(i)	-	-	-	-	-	-	-	-	-	-	-	-	355.187	2.98012	M+Na	C20H28O4	47.8	0	metab_1252	pos_2173	pos	45.5	5.335	0.1688	6.574	0.1657	5.65298	5.1464	5.27655	5.29527	5.30856	5.3318	6.47474	6.7894	6.65128	6.34384	6.49058	6.69696
1-(3-chloro-2-methylphenyl)-3-[2-(1-ethylpyrrolo[2,3-b]pyridin-3-yl)ethyl]urea	0.0002019	0.003575	2.137	2.0822	0.7611	-0.3939	yes	down	B(i)	-	-	-	-	-	-	-	-	-	-	-	-	357.147	3.54153	M+H	C19H21ClN4O	86.4	0	metab_4608	pos_7344	pos	51.4	4.256	0.5456	5.592	0.1825	4.49843	4.78609	4.11519	4.38394	3.23429	4.5175	5.37973	5.67764	5.57248	5.42842	5.60445	5.88661
6-Methoxymellein	1.272e-06	3.271e-05	2.1369	2.1111	0.8457	-0.2419	yes	down	B(ii)	C02381	-	-	-	-	-	-	HMDB0038510	Organoheterocyclic compounds	Benzopyrans	2-benzopyrans	13410-15-6	226.108	2.57958	M+NH4	C11H12O4	0	41.9	metab_5048	pos_7917	pos	47.6	6.876	0.2689	8.131	0.1332	7.35695	6.9244	6.87087	6.69371	6.57021	6.84124	8.14474	8.08652	8.01963	8.02624	8.38231	8.12944
(R)-Byakangelicinn 2'-(3-methylbutanoate)	0.0001617	0.002972	2.1356	2.131	0.7052	-0.5038	yes	down	B(ii)	-	-	-	-	-	-	-	HMDB0039068	Phenylpropanoids and polyketides	Coumarins and derivatives	Furanocoumarins	-	419.167	5.85565	M+H	C22H26O8	0	53.3	metab_3803	pos_6180	pos	46.9	3.304	0.5751	4.685	0.06025	3.2026	2.7939	3.12105	3.15351	4.44044	3.11538	4.65182	4.69605	4.58543	4.69228	4.7349	4.75185
Indole-3-acetyl-glutamine	6.793e-06	0.0001586	2.1279	2.0933	0.7146	-0.4847	yes	down	B(ii)	-	-	-	-	-	-	-	HMDB0304380	Organic acids and derivatives	Carboxylic acids and derivatives	Amino acids, peptides, and analogues	-	283.099	5.4466	M-H2O-H	C15H16N3O4-	0	44.7	metab_11782	neg_8857	neg	45.8	3.148	0.213	4.405	0.2921	3.0018	3.02353	3.55141	3.09734	3.00405	3.21152	4.30108	4.5738	4.89875	4.1244	4.38151	4.15126
6-methyl-N-(2-phenylethyl)-4,5,6,7-tetrahydro-1-benzothiophene-3-carboxamide	6.663e-05	0.00132	2.1156	2.0814	0.7589	-0.398	yes	down	B(i)	-	-	-	-	-	-	-	-	-	-	-	-	300.145	2.07502	M+H	C18H21NOS	52	0	metab_861	pos_1635	pos	44.2	4.079	0.4389	5.375	0.2097	4.65425	4.36269	3.76574	3.87874	3.48601	4.32744	5.12072	5.28211	5.23772	5.38674	5.69934	5.52502
3-O-beta-D-Galactopyranuronosyl-D-galactose	1.484e-14	9.276e-13	2.1103	2.0855	1.3893	0.4743	yes	up	B(ii)	-	-	-	-	-	-	-	HMDB0039726	Organic oxygen compounds	Organooxygen compounds	Carbohydrates and carbohydrate conjugates	7268-75-9	391.062	5.2097	M+Cl	C12H20O12	0	63.9	metab_8729	neg_3972	neg	50	4.172	0.0402	3.003	0.01584	4.14628	4.16802	4.19558	4.2419	4.14853	4.13443	2.97978	2.99841	3.01063	3.028	3.00113	3.00027
2-{[carboxy(phenyl)methyl]amino}benzoic acid	0.003018	0.03483	2.1084	2.0885	0.5484	-0.8668	yes	down	B(i)	-	-	-	-	-	-	-	-	-	-	-	-	272.092	3.73432	M+H	C15H13NO4	51.9	0	metab_4536	pos_7253	pos	46.9	1.837	0.944	3.35	0.134	1.58739	1.19548	1.50809	3.74415	1.48433	1.50259	3.40585	3.2942	3.18364	3.29043	3.57868	3.34997
Mg(0:0/20:3(8z,11z,14z)-2oh(5,6)/0:0)	0.003063	0.03521	2.0892	2.029	0.7552	-0.4051	yes	down	B(ii)	-	-	-	-	-	-	-	HMDB0260536	Not Available	Not Available	Not Available	-	430.317	5.35182	M+NH4	C23H40O6	0	57	metab_3955	pos_6435	pos	48.4	4.383	0.563	5.804	0.6994	4.17231	3.76322	5.05715	4.12318	4.06616	5.11361	5.21577	5.99136	6.42785	5.542	4.92884	6.72112
17-O-deacetylvindoline	1.098e-06	2.847e-05	2.0874	2.0657	0.816	-0.2933	yes	down	B(ii)	C01091	-	-	map01100;map01110;map00901	Metabolic pathways;Biosynthesis of secondary metabolites;Indole alkaloid biosynthesis	Metabolism;Metabolism;Metabolism	Global and overview maps;Global and overview maps;Biosynthesis of other secondary metabolites	HMDB0304032	Alkaloids and derivatives	Plumeran-type alkaloids	Not Available	-	398.217	2.75642	M+H-H2O	C23H31N2O5+	0	51.7	metab_4956	pos_7798	pos	45.3	5.301	0.2387	6.496	0.1485	5.44332	5.59011	4.99494	5.47184	5.24045	5.06751	6.49702	6.40395	6.29943	6.46485	6.73033	6.58133
(S)-(4-Hydroxy-phenyl)-(S)-piperidin-2-yl-acetic acid methyl ester hydrochloride	0.0005229	0.008016	2.0729	2.0096	0.7544	-0.4066	yes	down	B(ii)	-	-	-	-	-	-	-	HMDB0250035	Benzenoids	Phenols	1-hydroxy-2-unsubstituted benzenoids	-	291.171	3.22863	M+ACN+H	C14H19NO3	0	44.2	metab_1362	pos_2303	pos	46.1	3.947	0.4735	5.232	0.411	4.53217	4.19097	4.30917	3.44073	3.38372	3.8271	4.94037	5.68654	5.30373	5.04085	4.70482	5.715
S-Adenosylhomocysteine	5.769e-06	0.0001357	2.0706	2.0687	1.2955	0.3735	yes	up	B(ii)	C00021	-	-	map01100;map00270;map05208;map01230;map01240	Metabolic pathways;Cysteine and methionine metabolism;Chemical carcinogenesis - reactive oxygen species;Biosynthesis of amino acids;Biosynthesis of cofactors	Metabolism;Metabolism;Human Diseases;Metabolism;Metabolism	Global and overview maps;Amino acid metabolism;Cancer: overview;Global and overview maps;Global and overview maps	HMDB0000939	Organoheterocyclic compounds	Lactones	Gamma butyrolactones	979-92-0	443.138	4.71373	M+Hac-H	C14H20N6O5S	0	82.8	metab_12285	neg_9529	neg	53.3	5.34	0.1739	4.122	0.2968	5.4902	5.42398	5.37987	5.40644	5.00007	5.3401	3.75393	4.10667	4.43117	4.32808	3.7753	4.33785
7a-Hydroxyandrost-4-ene-3,17-dione	1.149e-06	2.973e-05	2.0615	2.0506	0.856	-0.2243	yes	down	B(ii)	C05296	-	-	map00140	Steroid hormone biosynthesis	Metabolism	Lipid metabolism	HMDB0006771	Lipids and lipid-like molecules	Steroids and steroid derivatives	Androstane steroids	62-84-0	325.176	3.10813	M+Na	C19H26O3	0	52.4	metab_1307	pos_2238	pos	48	7.038	0.2391	8.222	0.1455	7.35252	6.61682	7.0573	7.13266	7.02402	7.0449	8.33905	8.13088	7.99952	8.28511	8.39215	8.18429
Hydroxymethyl cimetidine	0.0008671	0.01234	2.0583	2.0336	0.7581	-0.3995	yes	down	B(ii)	-	-	-	-	-	-	-	HMDB0253276	Organoheterocyclic compounds	Azoles	Imidazoles	-	313.11	5.40098	M+FA-H	C10H16N6OS	0	46.6	metab_8881	neg_4158	neg	45.5	4.209	0.5344	5.552	0.4569	4.14245	3.31468	4.91281	4.51635	4.30979	4.05513	4.96406	5.77434	6.24233	5.38092	5.73109	5.21907
4-allylanisole	1.571e-05	0.0003481	2.0373	1.9829	0.7488	-0.4174	yes	down	B(i)	C10452	-	-	map01110;map00940	Biosynthesis of secondary metabolites;Phenylpropanoid biosynthesis	Metabolism;Metabolism	Global and overview maps;Biosynthesis of other secondary metabolites	HMDB0034121	Benzenoids	Phenol ethers	Anisoles	140-67-0	166.123	3.19672	M+NH4	C10H12O	48.5	0	metab_1351	pos_2290	pos	47.5	3.41	0.1216	4.554	0.3408	3.39543	3.52689	3.26603	3.2985	3.40061	3.57356	4.30964	4.93358	4.45757	4.18292	4.42257	5.01531
Idrapril	0.0003818	0.006146	2.0318	2.0267	0.7979	-0.3258	yes	down	B(ii)	-	-	-	-	-	-	-	HMDB0253380	Organic acids and derivatives	Carboxylic acids and derivatives	Amino acids, peptides, and analogues	-	223.108	3.18013	M+H-2H2O	C11H18N2O5	0	46.9	metab_1342	pos_2280	pos	47.7	5.064	0.5505	6.347	0.24	5.72982	4.2576	5.21941	5.19291	4.56056	5.42128	6.47982	6.30476	5.98333	6.22764	6.69331	6.39327
Val-Met-Ser	1.225e-05	0.0002765	2.0266	2.0057	0.8191	-0.2879	yes	down	B(i)	-	-	-	-	-	-	-	-	-	-	-	-	336.156	2.64393	M+H	C13H25N3O5S	40.6	0	metab_5015	pos_7873	pos	42.5	5.271	0.3326	6.435	0.1327	5.65259	5.1967	5.30505	5.54048	5.23297	4.69937	6.46558	6.49727	6.17476	6.44795	6.55216	6.47475
4-phenylbutanic acid-O-sulphate	3.155e-08	9.758e-07	1.9968	1.9821	1.3678	0.4519	yes	up	B(ii)	-	-	-	-	-	-	-	HMDB0059983	Benzenoids	Benzene and substituted derivatives	Not Available	-	303.057	5.31903	M+Hac-H	C10H12O5S	0	63	metab_8811	neg_4078	neg	47.5	3.994	0.1168	2.92	0.1283	4.21958	3.93945	3.967	4.01332	3.91996	3.90586	2.84392	3.18011	2.87476	2.89212	2.86527	2.8644
Obtustyrene	0.002157	0.02655	1.9956	1.9547	0.7116	-0.4909	yes	down	B(ii)	-	-	-	-	-	-	-	HMDB0030672	Phenylpropanoids and polyketides	Linear 1,3-diarylpropanoids	Cinnamylphenols	21148-31-2	285.115	4.73103	M+FA-H	C16H16O2	0	55	metab_8383	neg_3543	neg	47.2	3.183	0.6856	4.473	0.3533	3.89921	3.14656	2.95263	3.66267	1.96936	3.46579	3.87516	4.8549	4.58424	4.29625	4.75077	4.47387
4-[(2,4-Dihydroxy-3,3-dimethylbutanoyl)amino]butanoic acid	0.001746	0.02221	1.9943	2.0081	0.7677	-0.3813	yes	down	B(ii)	-	-	-	-	-	-	-	HMDB0246316	Organic acids and derivatives	Carboxylic acids and derivatives	Amino acids, peptides, and analogues	-	266.16	0.58155	M+CH3OH+H	C10H19NO5	0	58.8	metab_5807	pos_9142	pos	49.8	4.462	0.4482	5.812	0.6406	5.27971	4.69988	4.19803	4.23052	4.17349	4.19236	6.19441	5.32654	4.90806	6.25766	6.59134	5.59524
Diacetalol	0.0002798	0.00472	1.9926	1.9771	0.7652	-0.3862	yes	down	B(i)	-	-	-	-	-	-	-	-	-	-	-	-	309.181	4.3109	M+H	C16H24N2O4	51.7	0	metab_4309	pos_6937	pos	47.7	3.962	0.4981	5.178	0.2246	3.6891	3.28011	3.81497	3.97239	4.71411	4.29893	4.98119	5.3406	4.93594	5.01069	5.43436	5.36452
4-hydroxy-2-nonenal-[Cys-Gly] conjugate	0.000223	0.003915	1.9919	1.9901	0.8187	-0.2886	yes	down	B(ii)	-	-	-	-	-	-	-	HMDB0304175	Organic acids and derivatives	Carboxylic acids and derivatives	Amino acids, peptides, and analogues	-	335.161	3.05213	M+H	C14H26N2O5S	0	41.4	metab_4814	pos_7607	pos	41.8	5.508	0.5058	6.728	0.1642	6.0649	4.68153	5.81794	5.576	5.15539	5.75506	6.90245	6.59336	6.51074	6.83393	6.87507	6.64957
Metconazole	0.002354	0.02835	1.9793	1.9687	0.7746	-0.3684	yes	down	B(i)	C18476	-	-	-	-	-	-	-	-	-	-	125116-23-6	320.152	5.68738	M+H	C17H22ClN3O	35.5	0	metab_2206	pos_3511	pos	41.5	4.551	0.6637	5.875	0.4507	3.99019	3.58112	4.42428	5.20451	5.05199	5.05395	5.94897	5.75151	6.62465	6.06441	5.4192	5.43997
Gerberinside	0.002865	0.03322	1.9677	1.9875	1.693	0.7596	yes	up	B(i)	-	-	-	-	-	-	-	-	-	-	-	-	303.087	5.1913	M+H-2H2O	C16H18O8	45.4	0	metab_3992	pos_6493	pos	46.4	3.276	0.1453	1.935	0.825	3.39806	2.98919	3.31648	3.34895	3.29194	3.31081	1.56847	3.615	1.50401	1.60788	1.6495	1.66608
8-shogaol	0.001604	0.02072	1.9675	1.9204	0.7461	-0.4226	yes	down	B(i)	-	-	-	-	-	-	-	HMDB0031464	Benzenoids	Phenols	Methoxyphenols	-	327.192	3.99135	M+Na	C19H28O3	43.4	0	metab_1643	pos_2680	pos	44	3.626	0.4664	4.86	0.5292	3.86311	2.90939	3.72785	3.39408	4.297	3.5651	4.22265	5.25516	5.29917	4.2991	4.67654	5.40479
Dg(2:0/pgd2/0:0)	0.000725	0.01061	1.9652	1.9721	1.2525	0.3248	yes	up	B(ii)	-	-	-	-	-	-	-	HMDB0296907	Not Available	Not Available	Not Available	-	523.292	3.26912	M+CH3OH+Na	C25H40O8	0	70.9	metab_1382	pos_2328	pos	50	6.017	0.5524	4.804	0.28	6.50046	5.41636	6.21296	5.61948	5.59199	6.76148	4.74403	5.01181	4.464	5.1048	4.49091	5.00707
Lys-Cys-Met	0.0001578	0.002905	1.9582	1.9051	0.8077	-0.308	yes	down	B(i)	-	-	-	-	-	-	-	-	-	-	-	-	363.155	2.88393	M+H-H2O	C14H28N4O4S2	38.8	0	metab_1207	pos_2117	pos	41.4	4.655	0.3935	5.763	0.243	4.99561	5.1755	4.82888	4.34249	4.28546	4.30433	5.49517	5.92803	5.91649	5.5249	5.63614	6.07916
Ala-Hyp-Gly	0.0002603	0.004442	1.9421	1.9328	0.8047	-0.3135	yes	down	B(ii)	-	-	-	-	-	-	-	HMDB0248094	Organic acids and derivatives	Carboxylic acids and derivatives	Amino acids, peptides, and analogues	-	260.124	0.613317	M+H	C10H17N3O5	0	52.6	metab_420	pos_825	pos	48.8	4.755	0.3295	5.909	0.3944	4.93806	4.78328	4.32439	4.61505	5.27963	4.58686	5.8738	6.08644	5.13019	6.10144	6.16261	6.10154
N-formylanthranilic acid	3.48e-05	0.0007287	1.9344	1.9177	0.7436	-0.4275	yes	down	B(i)	C05653	-	-	map01100;map00380	Metabolic pathways;Tryptophan metabolism	Metabolism;Metabolism	Global and overview maps;Amino acid metabolism	HMDB0004089	Benzenoids	Benzene and substituted derivatives	Benzoic acids and derivatives	3342-77-6	148.039	3.293	M+H-H2O	C8H7NO3	53.4	0	metab_1387	pos_2338	pos	49	3.146	0.184	4.231	0.3288	3.22092	2.8122	3.13936	3.23055	3.11484	3.35582	4.37495	4.58647	3.73159	4.53622	4.03461	4.12017
15-Keto-prostaglandin E2	2.711e-05	0.0005796	1.9158	1.8896	0.8021	-0.3182	yes	down	B(ii)	C04707	-	-	map00590	Arachidonic acid metabolism	Metabolism	Lipid metabolism	HMDB0003175	Lipids and lipid-like molecules	Fatty Acyls	Eicosanoids	26441-05-4	389.171	2.89993	M+K	C20H30O5	0	43.2	metab_1217	pos_2128	pos	44.4	4.235	0.3263	5.28	0.1336	4.60431	3.76791	4.09539	4.27414	4.07085	4.59515	5.11783	5.30911	5.29889	5.172	5.27982	5.50375
Pteroic acid	0.0008254	0.01189	1.9139	1.9095	0.7401	-0.4342	yes	down	B(ii)	C07582	-	-	-	-	-	-	HMDB0256914	Organoheterocyclic compounds	Pteridines and derivatives	Pterins and derivatives	119-24-4	313.107	5.32782	M+H	C14H12N6O3	0	42.8	metab_2127	pos_3381	pos	45.7	3.366	0.5298	4.548	0.3113	4.28015	2.77648	3.10362	3.13608	3.655	3.24375	4.75501	4.8804	4.10292	4.50398	4.77798	4.26824
Limonoate a-ring-lactone	0.000581	0.008762	1.9114	1.9002	0.8024	-0.3177	yes	down	B(ii)	C16718	-	-	-	-	-	-	HMDB0302537	Lipids and lipid-like molecules	Prenol lipids	Triterpenoids	-	488.204	4.36688	M+	C26H32O9	0	67.6	metab_4275	pos_6892	pos	49.8	4.64	0.5606	5.783	0.07541	5.17139	3.88706	4.57545	4.66017	4.19	5.35776	5.73251	5.83534	5.66612	5.77297	5.81559	5.87422
Cyclacillin	0.003728	0.04115	1.8996	1.8711	0.7784	-0.3615	yes	down	B(ii)	C12766	-	-	-	-	-	-	HMDB0015135	Organoheterocyclic compounds	Lactams	Beta lactams	3485-14-1	374.171	2.82817	M+CH3OH+H	C15H23N3O4S	0	42.6	metab_1176	pos_2074	pos	44.2	4.32	0.7845	5.55	0.1636	5.16328	4.49875	4.99369	4.38081	3.03198	3.85348	5.60771	5.51903	5.29953	5.51203	5.80551	5.55717
Prizidilol	3.777e-05	0.0007869	1.8977	1.8759	0.8406	-0.2505	yes	down	B(ii)	-	-	-	-	-	-	-	HMDB0256780	Organoheterocyclic compounds	Diazines	Pyridazines and derivatives	-	332.207	3.72632	M+H	C17H25N5O2	0	55	metab_1538	pos_2548	pos	48.5	5.454	0.3302	6.488	0.1494	5.62634	5.47736	5.32066	5.03067	5.99026	5.28001	6.24444	6.58935	6.46122	6.41131	6.55836	6.66272
9-[(2,3-dimethoxyphenyl)methyl]-1-oxa-9-azaspiro[5.5]undecan-4-ol	0.002007	0.02511	1.8914	1.8721	0.7921	-0.3363	yes	down	B(i)	-	-	-	-	-	-	-	-	-	-	-	-	322.202	3.56548	M+H	C18H27NO4	35.4	0	metab_1475	pos_2470	pos	45.2	4.507	0.5174	5.69	0.4709	5.19164	5.03307	4.52635	4.1774	3.85681	4.25955	5.22734	5.65553	5.92603	6.44668	5.71056	5.17563
Olomoucine	0.0005428	0.008287	1.8728	1.8378	0.8401	-0.2514	yes	down	B(i)	-	-	-	-	-	-	-	HMDB0035233	Organoheterocyclic compounds	Imidazopyrimidines	Purines and purine derivatives	101622-51-9	299.16	0.8852	M+H	C15H18N6O	46.6	0	metab_5607	pos_8762	pos	46.2	5.646	0.4783	6.721	0.2231	5.80896	6.23168	5.69016	5.45425	4.81838	5.87045	6.70869	6.78754	6.32382	6.69897	7.00101	6.80836
L-Felinine	0.002079	0.02587	1.8647	1.8627	0.6194	-0.6911	yes	down	B(ii)	-	-	-	-	-	-	-	HMDB0245004	Organic acids and derivatives	Carboxylic acids and derivatives	Amino acids, peptides, and analogues	-	271.108	5.78337	M+ACN+Na	C8H17NO3S	0	63.9	metab_2244	pos_3574	pos	49.2	1.912	0.1431	3.087	0.684	2.03267	1.62979	1.95189	1.98402	1.92762	1.94628	2.6382	2.68233	3.45417	2.67857	4.33229	2.73803
4-[(Z)-4-(4-Hydroxy-3-methoxyphenyl)-2,3-Dimethylbut-3-enyl]-2-Methoxyphenol	6.938e-05	0.001373	1.8582	1.8142	0.8056	-0.3119	yes	down	B(i)	-	-	-	-	-	-	-	-	-	-	-	-	309.146	3.61707	M-H2O-H	C20H24O4	47.1	0	metab_13019	neg_10446	neg	43.7	4.081	0.3234	5.066	0.1828	4.23051	4.38745	4.42407	3.78628	3.63555	4.02091	4.7988	5.0639	5.21825	4.9324	5.08216	5.29926
2-Furanmethanol	8.845e-05	0.001719	1.858	1.8091	0.7135	-0.4869	yes	down	B(ii)	C20441	-	-	map01120;map00365	Microbial metabolism in diverse environments;Furfural degradation	Metabolism;Metabolism	Global and overview maps;Xenobiotics biodegradation and metabolism	HMDB0013742	Organoheterocyclic compounds	Heteroaromatic compounds	Not Available	98-00-0	195.068	1.93392	2M-H	C5H6O2	0	48	metab_13586	neg_11212	neg	45.4	2.456	0.1455	3.442	0.3543	2.34035	2.50575	2.38944	2.43558	2.34259	2.72474	3.442	3.86403	3.21383	3.41917	2.91996	3.79464
Tert-butyl n-[2-(1,3-dioxo-2-azaspiro[4.4]non-2-yl)ethyl]carbamate	0.001081	0.01487	1.8546	1.8645	0.8164	-0.2926	yes	down	B(i)	-	-	-	-	-	-	-	-	-	-	-	-	297.181	2.75642	M+H	C15H24N2O4	37.5	0	metab_4957	pos_7799	pos	46	5.07	0.5555	6.21	0.2655	5.64793	4.12064	5.39026	5.21008	5.32762	4.72485	6.31941	6.03152	5.82158	6.38901	6.55812	6.14313
Rigin	0.003958	0.0431	1.853	1.8688	1.3221	0.4028	yes	up	B(ii)	-	-	-	-	-	-	-	HMDB0005771	Organic acids and derivatives	Carboxylic acids and derivatives	Amino acids, peptides, and analogues	77727-17-4	491.212	6.22005	M+Cl	C18H32N8O6	0	65.2	metab_9735	neg_5342	neg	44.1	5.012	0.289	3.791	0.7496	5.10226	4.8349	4.86245	4.90877	5.56025	4.8013	3.04723	5.08172	3.58356	3.09546	3.97927	3.95756
15-Deacetylneosolaniol	0.0009979	0.01393	1.8464	1.8122	0.8423	-0.2476	yes	down	B(ii)	C02951	-	-	map01110;map00999	Biosynthesis of secondary metabolites;Biosynthesis of various plant secondary metabolites	Metabolism;Metabolism	Global and overview maps;Biosynthesis of other secondary metabolites	HMDB0036157	Lipids and lipid-like molecules	Prenol lipids	Sesquiterpenoids	76348-84-0	361.127	0.863267	M+Na-2H	C17H24O7	0	51.7	metab_13890	neg_11680	neg	47.5	5.704	0.5555	6.772	0.1292	6.03623	5.69245	5.92218	6.05473	4.60097	5.91644	6.5338	6.7927	6.78708	6.74988	6.87617	6.89317
Schiff base	2.539e-06	6.275e-05	1.8446	1.8358	0.8551	-0.2258	yes	down	B(ii)	-	-	-	-	-	-	-	HMDB0258164	Benzenoids	Benzene and substituted derivatives	Aniline and substituted anilines	-	349.176	3.37333	M+H-2H2O	C19H24N6O3	0	40.7	metab_4674	pos_7428	pos	46.8	5.642	0.1791	6.598	0.1695	5.82032	5.41336	5.73563	5.60802	5.45426	5.81844	6.66861	6.45489	6.36772	6.73969	6.80543	6.55216
Dialdehyde	0.003698	0.04086	1.8427	1.8313	0.6759	-0.5651	yes	down	B(ii)	C11678	-	-	map00901	Indole alkaloid biosynthesis	Metabolism	Biosynthesis of other secondary metabolites	HMDB0251125	Alkaloids and derivatives	Harmala alkaloids	Not Available	85955-83-5	391.162	4.00725	M+Na	C21H24N2O4	0	53.8	metab_1649	pos_2689	pos	47.9	2.457	0.6839	3.635	0.3457	2.04184	1.63884	3.42326	2.1172	2.39777	3.1235	3.05859	3.36881	3.79252	3.95076	3.8538	3.78292
Gliadins	2.905e-14	1.694e-12	1.841	1.8195	379.167	8.5667	yes	up	B(ii)	-	-	-	-	-	-	-	HMDB0252744	Organic acids and derivatives	Carboxylic acids and derivatives	Amino acids, peptides, and analogues	-	612.281	5.52382	M-H2O-H	C29H41N7O9	0	72.7	metab_8968	neg_4261	neg	50.6	0.8902	0.03518	0	0	0.867347	0.886204	0.910275	0.951161	0.869293	0.857125	0	0	0	0	0	0
L-Furosine	0.000182	0.003271	1.8291	1.7841	1.1742	0.2316	yes	up	B(ii)	-	-	-	-	-	-	-	HMDB0029390	Organic acids and derivatives	Carboxylic acids and derivatives	Amino acids, peptides, and analogues	19746-33-9	255.134	0.60535	M+H	C12H18N2O4	0	51.1	metab_400	pos_791	pos	49.7	6.573	0.1594	5.598	0.3827	6.77313	6.6765	6.59123	6.55012	6.29964	6.54617	5.63776	5.28502	5.14191	5.82606	6.19964	5.49481
Resolvin D5	0.000296	0.004955	1.8279	1.789	0.8175	-0.2908	yes	down	B(ii)	-	-	-	-	-	-	-	HMDB0004038	Lipids and lipid-like molecules	Fatty Acyls	Fatty acids and conjugates	-	424.245	3.68637	M+ACN+Na	C22H32O4	0	56.4	metab_1525	pos_2530	pos	48.1	4.469	0.443	5.467	0.08771	4.56702	4.65199	3.96964	5.10397	3.9451	4.57495	5.36981	5.60455	5.53781	5.41895	5.41618	5.45322
Prostaglandin I2	0.0004382	0.006935	1.825	1.8237	0.8454	-0.2423	yes	down	B(ii)	C01312	Lipids	Eicosanoids	map01100;map00590;map04270;map04024;map04080;map04370;map04611	Metabolic pathways;Arachidonic acid metabolism;Vascular smooth muscle contraction;cAMP signaling pathway;Neuroactive ligand-receptor interaction;VEGF signaling pathway;Platelet activation	Metabolism;Metabolism;Organismal Systems;Environmental Information Processing;Environmental Information Processing;Environmental Information Processing;Organismal Systems	Global and overview maps;Lipid metabolism;Circulatory system;Signal transduction;Signaling molecules and interaction;Signal transduction;Immune system	HMDB0001335	Lipids and lipid-like molecules	Fatty Acyls	Eicosanoids	35121-78-9	391.186	3.30898	M+K	C20H32O5	0	60.7	metab_4699	pos_7459	pos	50	5.724	0.4404	6.771	0.2341	6.1606	5.18411	5.98201	5.80884	5.16613	6.04429	6.87624	6.61015	6.40119	6.96456	7.02082	6.75128
Dg(18:0/20:4(5z,8z,11z,14z)/0:0)	0.0003089	0.005128	1.8233	1.8142	0.876	-0.1911	yes	down	B(i)	C00165	-	-	map05214;map05167;map04650;map05163;map04750;map05235;map04015;map04014;map04659;map04540;map04010;map04012;map05022;map04370;map04371;map04072;map04071;map04975;map05143;map05012;map05231;map05146;map04919;map05200;map04961;map04745;map04921;map04920;map04923;map04925;map05017;map04625;map04929;map04726;map04725;map04724;map04723;map04722;map05223;map04720;map04666;map05170;map04664;map04658;map…	Glioma;Kaposi sarcoma-associated herpesvirus infection;Natural killer cell mediated cytotoxicity;Human cytomegalovirus infection;Inflammatory mediator regulation of TRP channels;PD-L1 expression and PD-1 checkpoint pathway in cancer;Rap1 signaling pathway;Ras signaling pathway;Th17 cell differentiation;Gap junction;MAPK signaling pathway;ErbB signaling pathway;Pathways of neurodegeneration - mult…	Human Diseases;Human Diseases;Organismal Systems;Human Diseases;Organismal Systems;Human Diseases;Environmental Information Processing;Environmental Information Processing;Organismal Systems;Cellular Processes;Environmental Information Processing;Environmental Information Processing;Human Diseases;Environmental Information Processing;Environmental Information Processing;Environmental Information …	Cancer: specific types;Infectious disease: viral;Immune system;Infectious disease: viral;Sensory system;Cancer: overview;Signal transduction;Signal transduction;Immune system;Cellular community - eukaryotes;Signal transduction;Signal transduction;Neurodegenerative disease;Signal transduction;Signal transduction;Signal transduction;Signal transduction;Digestive system;Infectious disease: parasitic…	HMDB0007170;PW_C003221	Lipids and lipid-like molecules	Glycerolipids	Diradylglycerols	65914-84-3	627.534	6.95965	M+H-H2O	C41H72O5	78.5	0	metab_2820	pos_4561	pos	54.3	7.252	0.453	8.279	0.1144	8.03428	6.68014	7.38841	7.17812	7.23137	7.00199	8.36337	8.37688	8.1411	8.39918	8.22796	8.16619
Glu-Ala-Ala	0.0002622	0.004469	1.821	1.8215	0.8474	-0.2388	yes	down	B(i)	-	-	-	-	-	-	-	-	-	-	-	-	290.135	0.597383	M+H	C11H19N3O6	52.7	0	metab_5778	pos_9091	pos	48.7	5.721	0.3118	6.751	0.3366	6.11457	5.16237	5.75824	5.70834	5.85315	5.727	6.74807	6.74474	6.12814	6.93136	7.1258	6.82561
Halleridone	5.91e-05	0.001188	1.8143	1.7987	0.87	-0.2009	yes	down	B(ii)	-	-	-	-	-	-	-	HMDB0302803	Organoheterocyclic compounds	Benzofurans	Not Available	-	196.097	1.38797	M+ACN+H	C8H10O3	0	59.5	metab_5498	pos_8573	pos	51.2	6.458	0.2595	7.423	0.2452	6.86003	6.41767	6.40857	6.46573	6.05313	6.54181	7.47156	7.53177	6.96335	7.58945	7.62918	7.35291
Pd 146176	0.001738	0.02213	1.8117	1.7952	0.7745	-0.3687	yes	down	B(i)	-	-	-	-	-	-	-	HMDB0256175	Organoheterocyclic compounds	Indoles and derivatives	Indoles	-	238.071	3.37333	M+H	C15H11NS	59.6	0	metab_4676	pos_7430	pos	45.7	3.705	0.5742	4.784	0.2459	4.25434	2.96898	3.29625	3.3807	3.92621	4.40078	4.76055	4.93081	4.66733	4.36007	5.00293	4.98124
Trimethobenzamide	0.0001746	0.003161	1.8076	1.8053	0.8513	-0.2323	yes	down	B(i)	C07178	-	-	-	-	-	-	HMDB0014800	Benzenoids	Benzene and substituted derivatives	Benzoic acids and derivatives	138-56-7	389.204	2.67593	M+H	C21H28N2O5	51.6	0	metab_1100	pos_1971	pos	46.3	5.725	0.3918	6.725	0.1588	5.82825	5.05786	5.79654	6.10415	6.06091	5.50151	6.71237	6.60661	6.47768	6.87135	6.87798	6.8015
Methyl 2-[(2,2-dimethyl-3-oxobicyclo[2.2.1]heptane-4-carbonyl)amino]benzoate	2.659e-06	6.534e-05	1.7938	1.7634	0.8548	-0.2264	yes	down	B(i)	-	-	-	-	-	-	-	-	-	-	-	-	316.155	2.66793	M+H	C18H21NO4	45.7	0	metab_1094	pos_1961	pos	48.2	5.173	0.1899	6.052	0.1255	5.10841	5.53706	5.18138	5.16031	5.02038	5.03117	6.06648	6.14182	5.84491	5.9853	6.06739	6.20353
Astringin	0.003884	0.04237	1.7937	1.7901	0.8091	-0.3056	yes	down	B(ii)	C10245	-	-	-	-	-	-	HMDB0303169	Phenylpropanoids and polyketides	Stilbenes	Stilbene glycosides	29884-49-9	451.124	3.79075	M+FA-H	C20H22O9	0	68.5	metab_12889	neg_10295	neg	48.8	4.79	0.7365	5.92	0.08248	5.62606	4.22767	4.40345	3.83701	5.51125	5.13563	5.89026	5.95153	5.89111	5.95737	6.03705	5.79272
Sqdg(2:0/17:2)	4.121e-08	1.257e-06	1.7895	1.766	0.8741	-0.1941	yes	down	B(i)	-	-	-	-	-	-	-	-	-	-	-	-	607.278	4.68275	M-H	C28H48O12S	55.4	0	metab_12312	neg_9562	neg	49	5.957	0.11	6.815	0.09072	5.98308	5.94344	6.0905	6.02172	5.7642	5.93672	6.85248	6.78818	6.80827	6.67087	6.94988	6.81877
Noradrenochrome	0.002481	0.02958	1.7849	1.7856	0.7724	-0.3725	yes	down	B(ii)	-	-	-	-	-	-	-	HMDB0013030	Organoheterocyclic compounds	Indoles and derivatives	Not Available	490-89-1	148.039	2.71643	M+H-H2O	C8H7NO3	0	51.6	metab_1110	pos_1984	pos	48.3	3.693	0.6196	4.781	0.2401	4.5233	2.83725	3.98776	4.03836	3.61517	3.15877	4.77093	4.77224	4.33802	4.85469	5.04954	4.90095
Ichangic acid 17-beta-D-glucopyranoside	0.002324	0.02818	1.7786	1.7718	0.8461	-0.241	yes	down	B(ii)	-	-	-	-	-	-	-	HMDB0037590	Lipids and lipid-like molecules	Prenol lipids	Terpene glycosides	-	669.276	3.46915	M+H	C32H44O15	0	53.4	metab_1443	pos_2423	pos	49.1	5.802	0.5732	6.857	0.2797	6.40288	5.00692	6.10444	5.64772	5.30989	6.34226	6.4056	6.89434	6.82348	6.74432	7.22585	7.0473
Estra-4,9-diene-3,17-dione	1.226e-06	3.157e-05	1.7686	1.733	0.8467	-0.2402	yes	down	B(i)	-	-	-	-	-	-	-	-	-	-	-	-	269.152	3.48227	M-H	C18H22O2	53.2	0	metab_13123	neg_10572	neg	45.5	4.66	0.1085	5.504	0.1692	4.65085	4.68251	4.65648	4.59048	4.85064	4.52917	5.37997	5.66358	5.50838	5.36906	5.35278	5.75133
Theraphin c	1.982e-06	4.948e-05	1.7582	1.7247	0.8662	-0.2073	yes	down	B(i)	-	-	-	-	-	-	-	-	-	-	-	-	371.182	1.65233	M+H-H2O	C22H28O6	43.5	0	metab_757	pos_1450	pos	42.4	5.437	0.1675	6.277	0.128	5.60647	5.69047	5.32199	5.30787	5.3194	5.3773	6.13517	6.3677	6.17392	6.18578	6.35669	6.4453
2-(3,4,5-Trimethoxybenzoyl)-4,4-diethyl-3,5-isoxazolidinedione	0.001119	0.01533	1.7409	1.6955	1.4068	0.4924	yes	up	B(ii)	-	-	-	-	-	-	-	HMDB0244481	Benzenoids	Benzene and substituted derivatives	Benzoic acids and derivatives	-	396.127	4.3314	M+FA-H	C17H21NO7	0	41	metab_12548	neg_9850	neg	43.9	3.268	0.1429	2.323	0.4925	3.18075	3.20248	3.23002	3.27632	3.54873	3.16891	2.08486	2.10336	2.2138	3.32382	2.10606	2.1052
19-Hydroxydeacetylnomilinic acid 17-beta-D-glucopyranoside	0.0001183	0.002239	1.7409	1.7098	0.8642	-0.2105	yes	down	B(ii)	-	-	-	-	-	-	-	HMDB0037589	Lipids and lipid-like molecules	Saccharolipids	Not Available	-	667.262	3.97508	M-H2O-H	C32H46O16	0	70.8	metab_12772	neg_10135	neg	52.6	5.64	0.2567	6.526	0.2476	5.86517	5.50981	5.76671	5.46955	5.28601	5.94246	6.07528	6.54677	6.61438	6.45156	6.77678	6.68942
Tg100-115	0.0004462	0.007043	1.7407	1.6915	0.8418	-0.2485	yes	down	B(i)	-	-	-	-	-	-	-	-	-	-	-	-	347.125	2.67593	M+H	C18H14N6O2	49.9	0	metab_1099	pos_1970	pos	47	4.809	0.3796	5.713	0.2067	5.02715	5.21767	5.02291	4.91432	4.32576	4.34464	5.41322	5.92185	5.71503	5.58503	5.68211	5.96371
Nvp dpp 728 dihydrochloride	0.003351	0.03764	1.7325	1.6855	1.2018	0.2652	yes	up	B(ii)	-	-	-	-	-	-	-	HMDB0255823	Organic acids and derivatives	Carboxylic acids and derivatives	Amino acids, peptides, and analogues	-	343.152	6.50245	M+FA-H	C15H18N6O	0	43.3	metab_10769	neg_7351	neg	44.7	5.901	0.0402	4.91	0.6338	5.87516	5.8969	5.92446	5.97078	5.87741	5.86331	4.93406	4.03021	5.7609	5.40952	4.92459	4.39973
Spermine	0.0004323	0.00686	1.7274	1.7089	1.2404	0.3109	yes	up	B(i)	C00750	-	-	map01100;map00480;map00770;map01240;map04976;map00330;map00410	Metabolic pathways;Glutathione metabolism;Pantothenate and CoA biosynthesis;Biosynthesis of cofactors;Bile secretion;Arginine and proline metabolism;beta-Alanine metabolism	Metabolism;Metabolism;Metabolism;Metabolism;Organismal Systems;Metabolism;Metabolism	Global and overview maps;Metabolism of other amino acids;Metabolism of cofactors and vitamins;Global and overview maps;Digestive system;Amino acid metabolism;Metabolism of other amino acids	HMDB0001256;PW_C000970	Organic nitrogen compounds	Organonitrogen compounds	Amines	71-44-3	203.223	0.733217	M+H	C10H26N4	43.3	0	metab_5669	pos_8898	pos	45.9	4.705	0.1859	3.793	0.3919	4.78596	4.37683	4.70434	4.73683	4.6798	4.94355	4.12726	4.33058	3.35417	3.92135	3.50358	3.52053
5-Hydroxydecanedioylcarnitine	0.00206	0.02569	1.7116	1.664	0.8403	-0.251	yes	down	B(ii)	-	-	-	-	-	-	-	HMDB0241133	Lipids and lipid-like molecules	Fatty Acyls	Fatty acid esters	-	362.218	3.76685	M+H	C17H31NO7	0	41.1	metab_4521	pos_7236	pos	44.6	4.904	0.3047	5.836	0.462	4.80579	4.39666	4.96064	5.28121	4.85372	5.12548	5.2164	6.17997	6.14504	5.48454	5.61048	6.37926
4-Methylumbelliferone	0.003164	0.03604	1.7082	1.6916	0.78	-0.3585	yes	down	B(i)	C03081	-	-	-	-	-	-	HMDB0059622	Phenylpropanoids and polyketides	Coumarins and derivatives	Hydroxycoumarins	90-33-5	177.055	4.93525	M+H	C10H8O3	50.3	0	metab_1995	pos_3177	pos	47.9	3.531	0.4677	4.527	0.425	3.39032	2.98146	3.30874	4.00451	4.19911	3.30308	4.19265	5.21588	4.28363	4.90038	4.27573	4.29268
Antibiotic GR 95647X	0.001203	0.01628	1.708	1.6896	0.8543	-0.2272	yes	down	B(ii)	-	-	-	-	-	-	-	HMDB0033034	Benzenoids	Phenols	Benzenetriols and derivatives	-	462.288	5.88733	M+NH4	C26H36O6	0	58.1	metab_2309	pos_3687	pos	47.3	5.465	0.4558	6.397	0.2305	6.26358	4.92658	5.29076	5.4556	5.22955	5.62402	5.98085	6.53203	6.34577	6.41856	6.44199	6.65981
3-cyano-N-[1-(3-pyridin-4-yl-1,2,4-oxadiazol-5-yl)cyclohexyl]benzamide	0.0001122	0.002132	1.7046	1.6982	0.8585	-0.2201	yes	down	B(i)	-	-	-	-	-	-	-	-	-	-	-	-	374.16	3.52562	M+H	C21H19N5O2	61.7	0	metab_4619	pos_7355	pos	44.4	5.304	0.2978	6.178	0.1831	5.30169	4.78133	5.64716	5.24348	5.52352	5.32771	5.99237	5.96476	6.09231	6.36906	6.30592	6.34371
Vanillin	0.003297	0.03714	1.7014	1.6703	0.8265	-0.2749	yes	down	B(i)	C00755	-	-	map01100;map00996;map01110;map01120;map00627;map01063;map01061	Metabolic pathways;Biosynthesis of various alkaloids;Biosynthesis of secondary metabolites;Microbial metabolism in diverse environments;Aminobenzoate degradation;Biosynthesis of alkaloids derived from shikimate pathway;Biosynthesis of phenylpropanoids	Metabolism;Metabolism;Metabolism;Metabolism;Metabolism;Metabolism;Metabolism	Global and overview maps;Biosynthesis of other secondary metabolites;Global and overview maps;Global and overview maps;Xenobiotics biodegradation and metabolism;Chemical structure transformation maps;Chemical structure transformation maps	HMDB0012308	Benzenoids	Phenols	Methoxyphenols	121-33-5	170.081	3.2771	M+NH4	C8H8O3	63.2	0	metab_4720	pos_7488	pos	50.9	4.568	0.4493	5.527	0.4167	4.69618	3.66856	4.74508	4.69504	4.68238	4.91905	5.17133	5.97651	5.6711	5.1366	5.18139	6.02395
2-[(Tetrahydrofurfuryl)oxy]ethanol	0.0007462	0.01085	1.6957	1.6665	1.2431	0.3139	yes	up	B(ii)	-	-	-	-	-	-	-	HMDB0252869	Organoheterocyclic compounds	Tetrahydrofurans	Not Available	-	205.108	4.99608	M+Hac-H	C7H14O3	0	43.7	metab_12100	neg_9273	neg	46.3	4.577	0.07256	3.682	0.4527	4.60996	4.51395	4.56579	4.68555	4.4837	4.60251	3.6064	4.2177	3.78311	3.82233	3.81009	2.85389
(2S,3R,4S,5R,6R)-6-Ethyloxane-2,3,4,5-tetrol	0.002509	0.02983	1.6919	1.6651	1.237	0.3069	yes	up	B(ii)	-	-	-	-	-	-	-	HMDB0242656	Organic oxygen compounds	Organooxygen compounds	Carbohydrates and carbohydrate conjugates	-	355.162	2.92998	2M-H	C7H14O5	0	50.6	metab_7233	neg_2075	neg	49.2	4.963	0.4986	4.012	0.3003	4.33697	4.91255	5.37911	4.44182	5.13326	5.5751	3.70599	4.21273	4.17765	4.38515	3.96405	3.62749
Laninamivir	0.003047	0.03507	1.6843	1.6773	0.8243	-0.2788	yes	down	B(ii)	C21557	-	-	-	-	-	-	HMDB0253972	Organic acids and derivatives	Carboxylic acids and derivatives	Carboxylic acid derivatives	203120-17-6	347.159	5.29588	M+H	C13H22N4O7	0	40.3	metab_2117	pos_3366	pos	43.3	4.55	0.5594	5.52	0.2478	5.09117	3.62683	4.37598	5.14173	4.67135	4.39461	5.11068	5.45417	5.56592	5.44624	5.79695	5.74567
Zanamivir	2.026e-05	0.0004401	1.6831	1.6636	1.1813	0.2404	yes	up	B(ii)	C08095	-	-	-	-	-	-	HMDB0014698	Organic acids and derivatives	Carboxylic acids and derivatives	Carboxylic acid derivatives	139110-80-8	331.123	4.76243	M-H	C12H20N4O7	0	68.6	metab_8405	neg_3569	neg	50.6	5.251	0.1153	4.445	0.236	5.28901	5.21873	5.1904	5.35182	5.38359	5.07043	4.24497	4.38512	4.36078	4.2218	4.82352	4.63151
beta-Ala-Arg	0.002336	0.02824	1.672	1.6243	0.7924	-0.3357	yes	down	B(ii)	-	-	-	-	-	-	-	HMDB0060441	Organic acids and derivatives	Peptidomimetics	Hybrid peptides	-	280.12	4.72752	M+Cl	C9H19N5O3	0	53.6	metab_12278	neg_9518	neg	46.9	3.439	0.3151	4.34	0.4454	3.5082	3.24203	3.82572	3.02728	3.76252	3.26806	3.81603	4.77997	4.7894	4.30951	3.80921	4.53788
(3S,5R,6R)-3,5-dihydroxy-6,7-didehydro-5,6-dihydro-12'-apo-beta-caroten-12'-al	0.001021	0.01419	1.6691	1.6765	0.7658	-0.385	yes	down	B(ii)	C14044	-	-	-	-	-	-	HMDB0303973	Lipids and lipid-like molecules	Prenol lipids	Diterpenoids	-	365.244	4.39078	M+H-H2O	C25H34O3	0	41.3	metab_4262	pos_6878	pos	43.7	3.008	0.2826	3.928	0.4037	3.04503	2.63651	2.9635	3.50861	2.93898	2.95783	3.82804	3.69201	3.58142	4.02733	4.69408	3.7478
4-Hydroxyretinoic acid	0.0009728	0.01366	1.657	1.6135	0.8635	-0.2117	yes	down	B(ii)	C16677	-	-	map01100;map00830	Metabolic pathways;Retinol metabolism	Metabolism;Metabolism	Global and overview maps;Metabolism of cofactors and vitamins	HMDB0006254	Lipids and lipid-like molecules	Prenol lipids	Retinoids	66592-72-1	339.192	4.36688	M+Na	C20H28O3	0	42.2	metab_1802	pos_2897	pos	44.5	5.346	0.237	6.191	0.3819	5.37716	4.94568	5.2732	5.44813	5.36363	5.66775	5.69182	6.51637	6.31838	5.8614	6.07942	6.67763
Licarin a	0.004172	0.04487	1.6569	1.6351	0.8123	-0.2999	yes	down	B(i)	C10650	-	-	-	-	-	-	HMDB0033319	Phenylpropanoids and polyketides	2-arylbenzofuran flavonoids	Not Available	51020-86-1	349.14	2.79635	M+Na	C20H22O4	42	0	metab_4929	pos_7765	pos	43.9	4.055	0.5494	4.992	0.2908	4.83559	3.42625	4.60258	3.98899	3.72914	3.74801	4.49936	5.0913	5.22735	4.80533	5.06055	5.2663
Chloranocryl	6.512e-07	1.744e-05	1.6547	1.6322	1.2133	0.2789	yes	up	B(i)	C19046	-	-	-	-	-	-	-	-	-	-	2164-09-02	274.004	3.9161	M+FA-H	C10H9Cl2NO	37.2	0	metab_12810	neg_10179	neg	37.2	4.232	0.0402	3.488	0.1605	4.20593	4.22767	4.25522	4.30154	4.20818	4.19408	3.37747	3.39611	3.40834	3.7853	3.39883	3.56205
1,5,6,7-tetrahydro-4h-indol-4-one	1.34e-05	0.0003013	1.6503	1.6421	0.8544	-0.2271	yes	down	B(i)	-	-	-	-	-	-	-	-	-	-	-	-	134.06	3.2146	M-H	C8H9NO	60.7	0	metab_13284	neg_10787	neg	49.7	4.576	0.128	5.356	0.2061	4.5918	4.66799	4.5682	4.63867	4.32661	4.65995	5.5587	5.21539	5.02772	5.48547	5.51832	5.33172
1-(1,3-benzodioxol-5-yl)-5-oxopyrrolidine-3-carboxylic acid	0.00343	0.03834	1.6497	1.6185	1.2202	0.2872	yes	up	B(i)	-	-	-	-	-	-	-	-	-	-	-	-	250.069	2.8441	M+H	C12H11NO5	61.2	0	metab_1181	pos_2086	pos	47.6	5.014	0.439	4.109	0.382	5.76638	4.52341	4.85093	5.27233	4.82638	4.84526	4.44612	4.13641	4.21025	4.54612	3.71137	3.60308
Avenanthramide C	0.0003398	0.005573	1.6401	1.5928	0.7974	-0.3266	yes	down	B(ii)	C22372	-	-	-	-	-	-	HMDB0038576	Phenylpropanoids and polyketides	Cinnamic acids and derivatives	Hydroxycinnamic acids and derivatives	116764-15-9	314.069	4.24098	M-H	C16H13NO6	0	44.8	metab_12607	neg_9923	neg	43.9	3.129	0.2419	3.924	0.2747	2.99785	3.01958	3.0471	3.09339	3.0001	3.61775	3.72235	4.14015	4.19624	3.72609	3.58485	4.17205
Val-Leu	0.0002471	0.004259	1.6399	1.627	1.2505	0.3225	yes	up	B(i)	-	-	-	-	-	-	-	HMDB0029131	Organic acids and derivatives	Carboxylic acids and derivatives	Amino acids, peptides, and analogues	3989-97-7	213.16	4.1909	M+H-H2O	C11H22N2O3	77.3	0	metab_4358	pos_7016	pos	54.2	4.084	0.3562	3.266	0.06021	3.95979	4.16697	3.87819	4.77095	3.85364	3.87252	3.23292	3.27713	3.16657	3.27336	3.31596	3.3329
Linalool (8-hydroxydihydro-)	0.002754	0.03211	1.6228	1.5923	0.869	-0.2026	yes	down	B(ii)	C06740	-	-	-	-	-	-	HMDB0304700	Lipids and lipid-like molecules	Prenol lipids	Triterpenoids	-	649.252	5.11575	M-H	C32H42O14	0	87.4	metab_12027	neg_9178	neg	54.9	5.771	0.5275	6.641	0.1179	6.13568	5.91108	5.77314	5.68397	4.80458	6.31588	6.54263	6.78612	6.46004	6.68647	6.68851	6.68287
Quinolin-2-yl hydrogen sulfate	0.002697	0.03157	1.6152	1.591	0.8112	-0.3018	yes	down	B(ii)	-	-	-	-	-	-	-	HMDB0304911	Organoheterocyclic compounds	Quinolines and derivatives	Quinolones and derivatives	-	270.009	1.54455	M+FA-H	C9H7NO4S	0	44.2	metab_6858	neg_1539	neg	44.7	3.726	0.5025	4.593	0.1896	3.92551	3.56958	4.27236	4.0048	2.8201	3.76072	4.91898	4.57558	4.45773	4.45157	4.44663	4.70867
Gln-Ser-Glu	0.0003328	0.00548	1.6003	1.5747	0.8564	-0.2236	yes	down	B(i)	-	-	-	-	-	-	-	-	-	-	-	-	363.155	4.11908	M+H	C13H22N4O8	55.1	0	metab_4382	pos_7056	pos	46.4	4.617	0.2968	5.391	0.1965	4.78787	4.12415	4.66881	4.97803	4.69505	4.44598	5.18503	5.3694	5.51625	5.31225	5.24596	5.71838
Tryptophanamide	3.291e-05	0.0006939	1.5996	1.5613	0.8668	-0.2062	yes	down	B(ii)	C00977	-	-	-	-	-	-	HMDB0013318	Organoheterocyclic compounds	Indoles and derivatives	Tryptamines and derivatives	20696-57-5	407.218	3.02812	2M+H	C11H13N3O	0	58	metab_4823	pos_7618	pos	46.9	4.672	0.1215	5.39	0.2159	4.64827	4.60827	4.57747	4.90989	4.61167	4.6764	5.13912	5.45474	5.34487	5.30363	5.32006	5.77941
N,n'-Dimethylarginine	0.0005461	0.008318	1.5982	1.5978	0.7725	-0.3723	yes	down	B(i)	-	-	-	-	-	-	-	HMDB0003334	Organic acids and derivatives	Carboxylic acids and derivatives	Amino acids, peptides, and analogues	30344-00-4	203.15	0.8852	M+H	C8H18N4O2	39.9	0	metab_5610	pos_8767	pos	46.6	2.761	0.1451	3.574	0.3723	2.88263	2.47438	2.80113	2.83357	2.77663	2.79547	3.40047	3.44468	3.33411	3.44091	4.32598	3.50047
5-Hydroxyheptanoylcarnitine	0.003321	0.03733	1.5977	1.5762	0.8621	-0.2141	yes	down	B(ii)	-	-	-	-	-	-	-	HMDB0241678	Lipids and lipid-like molecules	Fatty Acyls	Fatty acid esters	-	290.196	3.92687	M+H	C14H27NO5	0	55.1	metab_4458	pos_7163	pos	48.5	5.345	0.5134	6.2	0.1875	5.61395	6.25969	5.23086	5.08808	4.96079	4.91793	6.14214	6.21423	5.87707	6.22149	6.43681	6.30703
1-[[1-[(2-fluorophenyl)methylsulfonyl]piperidin-4-yl]methyl]-3-methylpiperidine	0.0001987	0.003534	1.5959	1.5866	0.8744	-0.1937	yes	down	B(i)	-	-	-	-	-	-	-	-	-	-	-	-	369.202	2.73243	M+H	C19H29FN2O2S	54	0	metab_1122	pos_2000	pos	46.6	5.374	0.3054	6.146	0.13	5.69893	5.00624	5.68805	5.46407	5.03017	5.35369	6.09427	6.0991	5.9586	6.17209	6.34772	6.20192
4-N-(4-methoxyphenyl)-2-N,2-N-dimethylpteridine-2,4-diamine	0.0009396	0.01324	1.5904	1.5878	0.873	-0.1959	yes	down	B(i)	-	-	-	-	-	-	-	-	-	-	-	-	297.145	2.78842	M+H	C15H16N6O	74.1	0	metab_4933	pos_7772	pos	51.8	5.637	0.4194	6.457	0.112	5.98411	4.93567	5.83621	5.97337	5.7691	5.32552	6.43393	6.43072	6.29331	6.43123	6.62688	6.5289
Pe(15:1/0:0)	0.002474	0.02956	1.58	1.5591	1.2079	0.2725	yes	up	B(i)	-	-	-	-	-	-	-	-	-	-	-	-	436.249	6.23573	M-H	C20H40NO7P	85.1	0	metab_9742	neg_5355	neg	54.4	4.753	0.4355	3.935	0.2454	4.83975	4.24479	4.20703	5.09937	4.87533	5.25255	3.7095	3.78217	3.74037	4.34607	3.95478	4.07483
Enprostil	0.0002476	0.004262	1.5748	1.5516	0.8593	-0.2187	yes	down	B(ii)	-	-	-	-	-	-	-	HMDB0251818	Benzenoids	Phenol ethers	Not Available	-	401.193	1.65233	M+H	C23H28O6	0	53.2	metab_758	pos_1451	pos	45.5	4.533	0.2531	5.275	0.2091	4.83931	4.13045	4.74194	4.59884	4.43341	4.45228	5.12873	5.4501	5.17484	4.98288	5.40823	5.50599
Sorbitan laurate	0.003028	0.03491	1.5676	1.5708	0.8421	-0.2479	yes	down	B(ii)	-	-	-	-	-	-	-	HMDB0029885	Lipids and lipid-like molecules	Fatty Acyls	Fatty acid esters	1338-39-2	385.197	3.10813	M+K	C18H34O6	0	53.7	metab_1308	pos_2240	pos	47.3	4.533	0.488	5.383	0.2208	4.76898	3.84293	4.85837	4.42531	4.14587	5.15852	5.44182	5.5341	5.34309	5.40941	5.59818	4.97193
Tetrahydrocortisol	0.0001299	0.002429	1.5576	1.5219	0.8867	-0.1735	yes	down	B(ii)	C05472	-	-	map00140	Steroid hormone biosynthesis	Metabolism	Lipid metabolism	HMDB0000949	Lipids and lipid-like molecules	Steroids and steroid derivatives	Bile acids, alcohols and derivatives	1953/2/1;53-02-1	408.275	5.68738	M+ACN+H	C21H34O5	0	82.7	metab_6215	pos_6323	pos	54.7	5.5	0.1898	6.203	0.2148	5.64732	5.69595	5.51735	5.15631	5.51745	5.4641	5.99358	6.26813	6.11547	5.98553	6.31459	6.5423
Oxonorfloxacin	0.001842	0.02324	1.544	1.4898	0.8186	-0.2887	yes	down	B(ii)	-	-	-	-	-	-	-	HMDB0256001	Organoheterocyclic compounds	Quinolines and derivatives	Quinoline carboxylic acids	-	368.08	5.09412	M+Cl	C16H16FN3O4	0	65.9	metab_8645	neg_3869	neg	51.2	3.381	0.04018	4.13	0.4351	3.35508	3.37682	3.40436	3.45067	3.35733	3.34324	3.92947	4.3045	4.43523	4.14561	3.37389	4.58908
His-Pro-Ala	0.0001074	0.002046	1.5436	1.5225	0.8736	-0.195	yes	down	B(i)	-	-	-	-	-	-	-	-	-	-	-	-	306.155	0.597383	M+H-H2O	C14H21N5O4	55.9	0	metab_5777	pos_9090	pos	47.4	4.85	0.2167	5.552	0.176	5.13401	4.91935	4.90936	4.83786	4.46875	4.83338	5.40585	5.5148	5.32451	5.59057	5.80729	5.66878
N-ethyl-3,5-dimethoxy-N-(4-phenyl-1,3-thiazol-2-yl)benzamide	0.002093	0.026	1.5354	1.5207	0.8567	-0.2231	yes	down	B(i)	-	-	-	-	-	-	-	-	-	-	-	-	369.127	2.55558	M+H	C20H20N2O3S	86.6	0	metab_1032	pos_1885	pos	56.1	4.676	0.4541	5.458	0.1037	5.00035	4.90855	4.55352	3.88194	4.56998	5.13946	5.60902	5.40274	5.31603	5.44176	5.54212	5.4371
Augustine	0.003766	0.04138	1.5205	1.4971	0.8597	-0.218	yes	down	B(ii)	-	-	-	-	-	-	-	HMDB0248723	Alkaloids and derivatives	Amaryllidaceae alkaloids	Crinine- and Haemanthamine-type amaryllidaceae alkaloids	-	302.139	2.5237	M+H	C17H19NO4	0	61	metab_5096	pos_7980	pos	50.3	4.818	0.487	5.604	0.1606	5.35983	5.38349	4.53637	4.96379	4.32648	4.33783	5.75634	5.6057	5.29263	5.67796	5.64267	5.64693
7'-Carboxy-gamma-tocotrienol	0.004153	0.04471	1.517	1.4876	0.8565	-0.2235	yes	down	B(ii)	-	-	-	-	-	-	-	HMDB0012851	Organoheterocyclic compounds	Benzopyrans	1-benzopyrans	1221262-26-5	353.173	3.61707	M+Na-2H	C20H28O4	0	44.9	metab_7649	neg_2596	neg	45.3	4.667	0.5116	5.449	0.08714	4.9075	5.02192	4.98551	3.76896	4.32892	4.98722	5.35876	5.54991	5.55172	5.38618	5.46845	5.37996
Indicine-N-oxide	0.002352	0.02835	1.5136	1.5183	0.8717	-0.1981	yes	down	B(ii)	-	-	-	-	-	-	-	HMDB0253458	Alkaloids and derivatives	Not Available	Not Available	-	379.186	3.02812	M+ACN+Na	C15H25NO6	0	59.3	metab_1277	pos_2200	pos	42.3	5.251	0.4566	6.024	0.1039	5.64684	4.43425	5.47461	5.48301	4.99564	5.47362	6.00369	6.04454	5.85692	5.98132	6.10348	6.15453
Thr-Ile	0.0004634	0.007206	1.5003	1.463	1.1215	0.1654	yes	up	B(i)	-	-	-	-	-	-	-	HMDB0029064	Organic acids and derivatives	Carboxylic acids and derivatives	Amino acids, peptides, and analogues	129050-49-3	233.15	2.1946	M+H	C10H20N2O4	58.9	0	metab_875	pos_1662	pos	50.4	6.258	0.2562	5.58	0.2009	5.88163	6.12578	6.22717	6.57929	6.51092	6.22578	5.47824	5.39005	5.68987	5.89808	5.6417	5.38437
Secoeremopetasitolide A	0.002604	0.03066	1.5002	1.5024	0.8551	-0.2258	yes	down	B(ii)	-	-	-	-	-	-	-	HMDB0041364	Lipids and lipid-like molecules	Prenol lipids	Terpene lactones	178402-70-5	411.167	4.91765	M+FA-H	C19H26O7	0	48.6	metab_8514	neg_3716	neg	46.8	4.581	0.4318	5.357	0.2042	4.81094	4.11656	4.2999	4.19043	4.93221	5.13664	5.23334	5.18283	5.50331	5.36766	5.68399	5.17132
11b,13-Dihydrolactucin	0.004387	0.04685	1.4936	1.4396	0.852	-0.231	yes	down	B(ii)	-	-	-	-	-	-	-	HMDB0303808	Lipids and lipid-like molecules	Prenol lipids	Terpene lactones	-	327.1	3.7042	M+Cl	C16H20O5	0	45.4	metab_7705	neg_2672	neg	42.3	4.232	0.4065	4.967	0.2766	4.29061	4.46969	4.33533	3.98506	3.57199	4.74089	4.76101	5.25198	5.04909	4.63445	4.80073	5.30438
Furylacryloylalanyllysine	0.002287	0.02782	1.4897	1.4528	1.1565	0.2097	yes	up	B(ii)	-	-	-	-	-	-	-	HMDB0247373	Organic acids and derivatives	Carboxylic acids and derivatives	Amino acids, peptides, and analogues	-	320.161	2.37107	M+H-H2O	C16H23N3O5	0	52.8	metab_5181	pos_8087	pos	44	5.321	0.3114	4.601	0.3032	5.75133	5.50479	5.09575	4.88808	5.22695	5.45784	4.4368	4.51839	4.63821	5.00576	4.84914	4.15494
Anandamide	0.002145	0.02643	1.4807	1.4902	0.849	-0.2361	yes	down	B(i)	C11695	-	-	map04080;map04750;map04723;map04714;map04361	Neuroactive ligand-receptor interaction;Inflammatory mediator regulation of TRP channels;Retrograde endocannabinoid signaling;Thermogenesis;Axon regeneration	Environmental Information Processing;Organismal Systems;Organismal Systems;Organismal Systems;Organismal Systems	Signaling molecules and interaction;Sensory system;Nervous system;Environmental adaptation;Development and regeneration	HMDB0004080	Organic nitrogen compounds	Organonitrogen compounds	Amines	94421-68-8	348.29	6.49128	M+H	C22H37NO2	72.2	0	metab_2694	pos_4326	pos	52.2	4.229	0.3158	4.981	0.3196	4.60375	3.75296	4.2666	4.11292	4.54248	4.09311	5.29319	4.6291	5.35423	5.13725	4.78563	4.6849
Epidermin	0.0004405	0.006962	1.4639	1.437	0.8995	-0.1528	yes	down	B(ii)	-	-	-	-	-	-	-	HMDB0034777	Organic oxygen compounds	Organooxygen compounds	Carbohydrates and carbohydrate conjugates	126050-09-7	262.129	0.60535	M+H	C11H19NO6	0	60.4	metab_402	pos_793	pos	50.1	5.81	0.2802	6.459	0.1317	6.11655	6.09101	5.85463	5.53867	5.82581	5.43079	6.20535	6.56458	6.46501	6.46363	6.4957	6.55829
N-(2,3-dihydro-1,4-benzodioxin-3-ylmethyl)-2-oxo-2-piperidin-1-ylacetamide	0.0003116	0.005166	1.4579	1.4206	0.8838	-0.1781	yes	down	B(i)	-	-	-	-	-	-	-	-	-	-	-	-	305.15	3.07612	M+H	C16H20N2O4	40	0	metab_4805	pos_7594	pos	46.1	4.794	0.2332	5.424	0.1667	4.84229	5.11076	4.71912	4.99885	4.559	4.53624	5.3714	5.54015	5.28631	5.20364	5.49079	5.64919
Ibuprofen metabolite a	0.0006978	0.01027	1.454	1.4488	1.1994	0.2623	yes	up	B(i)	-	-	-	-	-	-	-	-	-	-	-	-	221.119	5.90563	M-H	C13H18O3	39.9	0	metab_9326	neg_4773	neg	45.9	3.982	0.3345	3.32	0.03459	4.61826	3.77478	4.0287	3.97395	3.75528	3.74119	3.28296	3.38268	3.31383	3.3312	3.30432	3.30346
4-Amino-D, L-benzylsuccinic acid	0.004514	0.04792	1.4537	1.4392	0.8866	-0.1736	yes	down	B(i)	-	-	-	-	-	-	-	-	-	-	-	-	224.092	3.70235	M+H	C11H13NO4	46.9	0	metab_4549	pos_7270	pos	47.7	5.63	0.3929	6.35	0.2823	5.95014	5.00222	5.6822	5.98058	5.31406	5.85349	6.18532	6.86131	6.29681	6.29801	6.03538	6.42327
N-ethylmaleimide	0.0001026	0.001968	1.4492	1.4399	0.892	-0.165	yes	down	B(ii)	C02441	-	-	-	-	-	-	HMDB0255137	Organoheterocyclic compounds	Pyrrolidines	Pyrrolidones	128-53-0	126.055	2.57958	M+H	C6H7NO2	0	44.3	metab_1045	pos_1899	pos	47.1	5.102	0.1951	5.72	0.1474	5.15388	5.44928	4.90692	5.08623	5.07934	4.93381	5.72129	5.69087	5.6279	5.59389	6.00573	5.67855
Phaseic acid	0.0003726	0.006038	1.4299	1.4061	0.8999	-0.1522	yes	down	B(ii)	C09707	-	-	map00906	Carotenoid biosynthesis	Metabolism	Metabolism of terpenoids and polyketides	HMDB0302844	Lipids and lipid-like molecules	Prenol lipids	Sesquiterpenoids	24394-14-7	315.101	5.22848	M+Cl	C15H20O5	0	55.7	metab_8748	neg_3993	neg	49.8	5.581	0.1049	6.202	0.2697	5.51263	5.4851	5.68693	5.69907	5.63736	5.46765	5.84569	6.36236	6.52796	6.0341	6.4154	6.02582
1-(Malonylamino)cyclopropanecarboxylic acid	0.0002916	0.004888	1.4232	1.4161	0.9036	-0.1463	yes	down	B(ii)	-	-	-	-	-	-	-	HMDB0031700	Organic acids and derivatives	Carboxylic acids and derivatives	Amino acids, peptides, and analogues	80550-27-2	186.04	1.0121	M-H	C7H9NO5	0	45.4	metab_6778	neg_1368	neg	47.8	5.858	0.2391	6.483	0.1501	5.96649	5.65708	5.70753	5.69736	5.83147	6.28747	6.43319	6.44499	6.28622	6.49735	6.74705	6.48824
Nornicotine	4.91e-10	1.808e-08	1.4212	1.4039	0.8035	-0.3156	yes	down	B(ii)	C06524	-	-	map00960;map01110	Tropane, piperidine and pyridine alkaloid biosynthesis;Biosynthesis of secondary metabolites	Metabolism;Metabolism	Biosynthesis of other secondary metabolites;Global and overview maps	HMDB0001126	Organoheterocyclic compounds	Pyridines and derivatives	Pyrrolidinylpyridines	494-97-3	193.1	2.36875	M+FA-H	C9H12N2	0	41.4	metab_7122	neg_1918	neg	44.3	2.188	0.05406	2.723	0.01582	2.15107	2.17266	2.26588	2.24608	2.1533	2.1393	2.69939	2.718	2.73021	2.74757	2.72072	2.71986
2',4',6'-trihydroxydihydrochalcone	0.001344	0.01792	1.4132	1.3753	0.7923	-0.3359	yes	down	B(i)	-	-	-	-	-	-	-	LMPK12120510	-	-	-	-	257.083	5.52382	M-H	C15H14O4	76.9	0	metab_8966	neg_4258	neg	53.7	2.392	0.1134	3.019	0.3304	2.31442	2.33606	2.3635	2.40963	2.31666	2.61178	2.8496	3.69134	2.88044	2.8978	2.87094	2.92284
N-Palmitoyl Threonine	0.002782	0.03232	1.4079	1.4123	0.8521	-0.2309	yes	down	B(ii)	-	-	-	-	-	-	-	HMDB0241933	Organic acids and derivatives	Carboxylic acids and derivatives	Amino acids, peptides, and analogues	-	356.281	6.49462	M-H	C20H39NO4	0	43.9	metab_9886	neg_5662	neg	46.3	3.901	0.2919	4.578	0.3036	3.75209	3.77383	3.80138	3.84769	4.49172	3.74024	4.31937	4.33802	4.8432	5.03568	4.34074	4.59245
Maltoxazine	0.0005932	0.008914	1.3968	1.4185	0.8488	-0.2365	yes	down	B(ii)	-	-	-	-	-	-	-	HMDB0030372	Organoheterocyclic compounds	Pyrrolidines	Not Available	80933-73-9	224.093	6.60417	M+FA-H	C10H13NO2	0	41.3	metab_9944	neg_5814	neg	47.5	3.564	0.05498	4.199	0.3102	3.51748	3.53922	3.56676	3.61307	3.64472	3.50563	4.16087	3.91858	4.26188	4.44881	4.61082	3.79269
6-Hydroxyquinoline	0.003084	0.03542	1.3931	1.3877	0.9018	-0.1491	yes	down	B(i)	-	-	-	-	-	-	-	-	-	-	-	-	146.06	2.78842	M+H	C9H7NO	90.8	0	metab_4936	pos_7775	pos	57	5.999	0.3645	6.652	0.1932	5.98194	6.72924	5.83017	5.8595	5.82905	5.76709	6.6728	6.57598	6.31717	6.71974	6.88955	6.73693
3-Hydroxybutyrylcarnitine	0.002304	0.02796	1.3853	1.3611	0.894	-0.1616	yes	down	B(ii)	-	-	-	-	-	-	-	HMDB0013127	Lipids and lipid-like molecules	Fatty Acyls	Fatty acid esters	1469900-92-2	248.149	1.64435	M+H	C11H21NO5	0	51.5	metab_724	pos_1412	pos	48.7	5.298	0.3336	5.926	0.1814	5.46235	5.86714	5.23614	5.20432	4.89783	5.11724	5.87253	5.92558	5.62841	5.91323	6.16468	6.05243
3-(4-methoxyphenyl)-N-[(2-methoxypyridin-3-yl)methyl]propanamide	0.002967	0.03431	1.3813	1.374	1.1249	0.1698	yes	up	B(i)	-	-	-	-	-	-	-	-	-	-	-	-	301.155	3.60605	M+H	C17H20N2O3	52.4	0	metab_1493	pos_2492	pos	35.1	5.81	0.3764	5.165	0.151	5.42445	6.32184	5.63753	6.04247	6.0311	5.40376	5.0027	5.13103	5.28619	5.22808	5.35424	4.98597
4-O-alpha-D-Galactopyranuronosyl-D-galacturonic acid	0.003233	0.03665	1.3796	1.341	1.1522	0.2043	yes	up	B(ii)	C02273	-	-	map01100;map00040;map02010	Metabolic pathways;Pentose and glucuronate interconversions;ABC transporters	Metabolism;Metabolism;Environmental Information Processing	Global and overview maps;Carbohydrate metabolism;Membrane transport	HMDB0039721	Organic oxygen compounds	Organooxygen compounds	Carbohydrates and carbohydrate conjugates	5894-59-7	351.06	1.03563	M-H2O-H	C12H18O13	0	42.2	metab_13859	neg_11609	neg	39.1	4.725	0.1057	4.101	0.3835	4.77122	4.62648	4.79415	4.69035	4.59698	4.87217	3.81493	3.53027	4.12301	4.43596	4.56357	4.13575
Mycophenolic acid iv	0.0001905	0.003414	1.3688	1.3549	0.9099	-0.1362	yes	down	B(i)	-	-	-	-	-	-	-	-	-	-	-	-	371.182	2.30707	M+H-H2O	C22H28O6	50.7	0	metab_913	pos_1716	pos	47.2	5.678	0.2249	6.24	0.08457	5.92251	5.48472	5.81717	5.52636	5.42036	5.89501	6.21115	6.28416	6.08178	6.26426	6.28283	6.3143
Genipin	0.00139	0.01843	1.3648	1.37	0.8892	-0.1694	yes	down	B(ii)	C09780	-	-	-	-	-	-	HMDB0035830	Lipids and lipid-like molecules	Prenol lipids	Monoterpenoids	6902-77-8	268.118	3.08413	M+ACN+H	C11H14O5	0	54.7	metab_1296	pos_2224	pos	48.6	5	0.329	5.623	0.1168	5.16038	4.44697	5.1148	4.80696	5.39113	5.07907	5.6463	5.68216	5.62313	5.73035	5.66134	5.39683
5-[1-Carboxy-2-(trimethylazaniumyl)ethoxy]-5-oxopentanoate	0.0002775	0.00469	1.3627	1.3446	0.9214	-0.1181	yes	down	B(ii)	-	-	-	-	-	-	-	HMDB0247852	Organic acids and derivatives	Carboxylic acids and derivatives	Tricarboxylic acids and derivatives	-	262.129	0.861233	M+H	C11H19NO6	0	64.8	metab_5621	pos_8785	pos	52.3	6.587	0.2314	7.149	0.1004	6.89565	6.339	6.80452	6.43678	6.64928	6.39386	7.03766	7.26528	7.1042	7.04239	7.20346	7.23926
N-[1-(4,6-dimethylpyrimidin-2-yl)piperidin-4-yl]quinoxaline-5-carboxamide	0.0006922	0.0102	1.3619	1.3581	0.8983	-0.1547	yes	down	B(i)	-	-	-	-	-	-	-	-	-	-	-	-	363.191	2.87593	M+H	C20H22N6O	61	0	metab_1204	pos_2113	pos	42.5	5.22	0.2726	5.811	0.1237	5.56487	4.89801	5.3512	5.4282	4.93117	5.1495	5.88365	5.78554	5.58883	5.81357	5.9538	5.83873
Dimethylidenebutanedioylcarnitine	0.0009083	0.01284	1.3511	1.3145	0.8879	-0.1715	yes	down	B(ii)	-	-	-	-	-	-	-	HMDB0241034	Lipids and lipid-like molecules	Fatty Acyls	Fatty acid esters	-	284.115	4.26518	M-H	C13H19NO6	0	61.1	metab_12596	neg_9907	neg	39	4.445	0.181	5.006	0.234	4.34528	4.23501	4.3347	4.51798	4.49154	4.74504	4.72041	5.19977	5.16477	4.73019	4.98714	5.23624
Thidiazuron	0.0003258	0.00538	1.3447	1.3354	1.1234	0.1679	yes	up	B(i)	C18812	-	-	-	-	-	-	-	-	-	-	51707-55-2	238.075	1.35595	M+NH4	C9H8N4OS	39.8	0	metab_5506	pos_8583	pos	44	5.052	0.1621	4.497	0.1961	5.26144	5.19642	5.05694	4.81241	5.02665	4.95897	4.31077	4.60046	4.19996	4.64442	4.5425	4.68352
(R)-2-Hydroxy-2H-1,4-benzoxazin-3(4H)-one	0.0002435	0.00421	1.3247	1.3336	0.86	-0.2175	yes	down	B(ii)	C15769	-	-	map00402;map01100;map01110;map00999	Benzoxazinoid biosynthesis;Metabolic pathways;Biosynthesis of secondary metabolites;Biosynthesis of various plant secondary metabolites	Metabolism;Metabolism;Metabolism;Metabolism	Biosynthesis of other secondary metabolites;Global and overview maps;Global and overview maps;Biosynthesis of other secondary metabolites	HMDB0038318	Organoheterocyclic compounds	Benzoxazines	Benzoxazinones	-	207.077	3.73432	M+ACN+H	C8H7NO3	0	43	metab_1543	pos_2555	pos	46.4	3.386	0.1453	3.937	0.1946	3.50825	3.09932	3.42666	3.45913	3.40212	3.42099	4.17904	3.69703	3.9428	3.91392	4.13362	3.75282
Mycotoxin T 2	0.003159	0.03601	1.3147	1.295	0.9	-0.1519	yes	down	B(ii)	-	-	-	-	-	-	-	HMDB0032864	Organic oxygen compounds	Organooxygen compounds	Carbohydrates and carbohydrate conjugates	208346-80-9	306.134	2.66793	M+H-2H2O	C16H23NO7	0	44.9	metab_5005	pos_7858	pos	35.9	5.231	0.3501	5.812	0.1166	5.44651	5.52449	5.38927	5.42488	4.94991	4.64912	5.76458	5.81462	5.62236	5.81894	5.96859	5.88435
Isoniazid alpha-ketoglutaric acid	1.961e-05	0.0004268	1.3123	1.3007	1.1268	0.1723	yes	up	B(ii)	C16625	-	-	map00983	Drug metabolism - other enzymes	Metabolism	Xenobiotics biodegradation and metabolism	HMDB0060663	Organoheterocyclic compounds	Pyridines and derivatives	Pyridinecarboxylic acids and derivatives	1152-31-4	283.104	0.573583	M+NH4	C11H11N3O5	0	56	metab_5814	pos_9152	pos	49.5	4.309	0.1454	3.824	0.06024	4.43084	4.02173	4.34923	4.38172	4.32469	4.34356	3.79034	3.83456	3.72396	3.83079	3.87341	3.89035
N-Acetyl-leukotriene E4	2.523e-08	7.884e-07	1.3095	1.2903	1.1303	0.1767	yes	up	B(ii)	C11361	-	-	-	-	-	-	HMDB0005084	Lipids and lipid-like molecules	Fatty Acyls	Eicosanoids	80115-95-3	540.259	5.01927	M+Hac-H	C25H39NO6S	0	78.2	metab_8591	neg_3809	neg	50.9	3.955	0.0402	3.499	0.05979	3.92874	3.95048	3.97803	4.02435	3.93099	3.91689	3.45133	3.46997	3.4822	3.49957	3.61621	3.47183
3-Carbamoyl-2-phenylpropionic acid	0.0007454	0.01085	1.3048	1.3141	0.8901	-0.1679	yes	down	B(ii)	C16591	-	-	map00982	Drug metabolism - cytochrome P450	Metabolism	Xenobiotics biodegradation and metabolism	HMDB0060367	Benzenoids	Benzene and substituted derivatives	Not Available	139262-66-1	242.102	2.32307	M+CH3OH+H	C10H11NO4	0	48.2	metab_5191	pos_8105	pos	47.5	4.512	0.2279	5.069	0.1717	4.74254	4.10681	4.63654	4.44662	4.47913	4.65863	5.07294	4.88396	4.92978	5.23174	5.31271	4.98024
17-Dihydroexemestane	0.001008	0.01403	1.2996	1.3199	0.8991	-0.1534	yes	down	B(ii)	-	-	-	-	-	-	-	HMDB0244765	Lipids and lipid-like molecules	Steroids and steroid derivatives	Androstane steroids	-	353.208	3.9993	M+CH3OH+Na	C20H26O2	0	46.4	metab_4435	pos_7129	pos	46.1	4.928	0.2727	5.481	0.1153	4.90548	4.97556	4.97749	4.58933	5.38859	4.72885	5.50457	5.32788	5.45629	5.63682	5.57455	5.38723
Tyrosine lactate	0.002257	0.02748	1.2818	1.2534	0.9122	-0.1326	yes	down	B(ii)	-	-	-	-	-	-	-	HMDB0259352	Organic acids and derivatives	Carboxylic acids and derivatives	Amino acids, peptides, and analogues	-	254.102	2.70042	M+H	C12H15NO5	0	50.2	metab_4989	pos_7838	pos	48	5.475	0.1768	6.002	0.2641	5.74204	5.21313	5.51765	5.46361	5.37243	5.53815	5.74953	6.3479	5.90292	5.73217	5.99205	6.28932
Candoxatrilat	0.004059	0.04394	1.2681	1.2732	1.1171	0.1597	yes	up	B(ii)	C11721	-	-	-	-	-	-	HMDB0249582	Organic acids and derivatives	Carboxylic acids and derivatives	Dicarboxylic acids and derivatives	123898-42-0	422.214	1.63638	M+Na	C20H33NO7	0	46.8	metab_708	pos_1388	pos	45.8	5.325	0.3036	4.767	0.2095	5.27333	5.29027	5.77093	5.40531	4.82678	5.38327	4.61632	4.93789	4.45412	5.02607	4.75162	4.8144
Epsilon-Maleimido-lysine	0.00117	0.01587	1.2654	1.258	0.907	-0.1409	yes	down	B(ii)	-	-	-	-	-	-	-	HMDB0251891	Organic acids and derivatives	Carboxylic acids and derivatives	Amino acids, peptides, and analogues	-	242.114	1.65233	M+H	C10H15N3O4	0	53.4	metab_5368	pos_8385	pos	49.1	5.04	0.2568	5.557	0.1171	5.45386	4.78592	5.02884	4.90034	4.84331	5.22843	5.51814	5.65665	5.33804	5.62771	5.58561	5.61504
Pretazettine	0.001248	0.01681	1.2392	1.2235	0.9191	-0.1216	yes	down	B(ii)	C08536	-	-	-	-	-	-	HMDB0302721	Alkaloids and derivatives	Amaryllidaceae alkaloids	Tazettine-type amaryllidaceae alkaloids	17322-84-8	332.15	2.36307	M+H	C18H21NO5	0	43	metab_5183	pos_8090	pos	47.1	5.627	0.244	6.122	0.1214	5.92827	5.72636	5.69817	5.495	5.21573	5.70037	6.13997	6.14315	5.888	6.18954	6.23838	6.13087
Gly-Pro-Hyp	0.002044	0.02552	1.2307	1.2135	0.911	-0.1345	yes	down	B(ii)	-	-	-	-	-	-	-	HMDB0002171	Organic acids and derivatives	Carboxylic acids and derivatives	Amino acids, peptides, and analogues	2239-67-0	340.15	2.5237	M+CH3OH+Na	C12H19N3O5	0	45.9	metab_5094	pos_7978	pos	46.1	5.035	0.2258	5.527	0.1856	5.25525	4.68376	4.9034	5.25613	4.96517	5.14419	5.25482	5.65678	5.55412	5.3443	5.64574	5.70909
Nonactinic acid	0.002335	0.02824	1.2267	1.2175	1.091	0.1257	yes	up	B(i)	-	-	-	-	-	-	-	-	-	-	-	-	261.135	5.2508	M+Hac-H	C10H18O4	43.9	0	metab_11940	neg_9061	neg	47.8	6.054	0.1902	5.549	0.2399	5.76397	6.18655	6.22533	5.88226	6.07326	6.19514	5.69631	5.38125	5.97139	5.36025	5.42247	5.46019
Heptanal	0.003372	0.03783	1.2244	1.2322	1.1271	0.1726	yes	up	B(ii)	C14390	-	-	-	-	-	-	HMDB0031475	Organic oxygen compounds	Organooxygen compounds	Carbonyl compounds	111-71-7	156.138	2.1946	M+ACN+H	C7H14O	0	51.8	metab_5230	pos_8166	pos	41.7	4.708	0.245	4.177	0.2359	4.55481	5.18874	4.66696	4.58629	4.53775	4.71204	4.27746	4.52877	4.20734	4.17516	3.81735	4.05778
Indolepyruvate	7.801e-10	2.821e-08	1.215	1.2002	0.888	-0.1713	yes	down	B(ii)	C00331	-	-	map01100;map00380	Metabolic pathways;Tryptophan metabolism	Metabolism;Metabolism	Global and overview maps;Amino acid metabolism	HMDB0060484	Organoheterocyclic compounds	Indoles and derivatives	Indolyl carboxylic acids and derivatives	392-12-1	202.051	5.34038	M-H	C11H9NO3	0	77.2	metab_8827	neg_4098	neg	52.9	3.101	0.04017	3.492	0.01585	3.07504	3.09677	3.1243	3.17059	3.07729	3.0632	3.46889	3.48753	3.49976	3.51714	3.49026	3.48939
1-Benzyl-5-Chloro-N-Cycloheptyl-3-Methylpyrazole-4-Carboxamide	0.0004364	0.006916	1.1989	1.1859	0.9231	-0.1155	yes	down	B(i)	-	-	-	-	-	-	-	-	-	-	-	-	363.191	3.77485	M+NH4	C19H24ClN3O	40.7	0	metab_1559	pos_2573	pos	31.8	5.329	0.1239	5.773	0.1717	5.32929	5.13665	5.28042	5.29902	5.46665	5.46159	5.52159	5.6313	5.80063	5.79052	5.92038	5.97632
(+/-)-3',4'-Methylenedioxy-5,7-dimethylepicatechin	0.001564	0.02033	1.191	1.1891	0.916	-0.1266	yes	down	B(ii)	-	-	-	-	-	-	-	HMDB0037955	Phenylpropanoids and polyketides	Flavonoids	Flavans	87562-72-9	329.105	5.72467	M-H	C18H18O6	0	48.3	metab_9099	neg_4448	neg	47.5	5.146	0.2163	5.618	0.1599	5.03909	4.89455	5.09276	5.09303	5.227	5.52941	5.7474	5.36768	5.82847	5.60569	5.60091	5.55766
4-Hydroxy-3-methoxypyridine	9.989e-05	0.00192	1.1756	1.172	0.9304	-0.104	yes	down	B(i)	-	-	-	-	-	-	-	-	-	-	-	-	124.04	3.1668	M-H	C6H7NO2	49.8	0	metab_13303	neg_10816	neg	47.9	5.551	0.09657	5.966	0.1318	5.5914	5.55755	5.52965	5.6127	5.37214	5.64429	6.1438	5.89081	5.90621	5.90989	6.11763	5.82518
3,4,5-Trihydroxypentanoylcarnitine	0.004011	0.04358	1.1644	1.1372	0.9156	-0.1273	yes	down	B(ii)	-	-	-	-	-	-	-	HMDB0241652	Lipids and lipid-like molecules	Fatty Acyls	Fatty acid esters	-	274.131	4.36232	M-H2O-H	C12H23NO7	0	44.4	metab_12525	neg_9823	neg	46.6	4.944	0.2139	5.4	0.2111	4.92515	4.57607	5.07461	5.06813	5.17092	4.84907	5.15828	5.62327	5.5109	5.17611	5.31692	5.61257
Met-Gln-Cys-Asn-Ser	0.0008587	0.01227	1.1626	1.1454	0.8948	-0.1604	yes	down	B(ii)	-	-	-	-	-	-	-	HMDB0254490	Organic acids and derivatives	Carboxylic acids and derivatives	Amino acids, peptides, and analogues	-	616.168	3.73565	M+Cl	C20H35N7O9S2	0	71.9	metab_7725	neg_2697	neg	50.3	3.615	0.1312	4.04	0.1796	3.52927	3.55101	3.57855	3.62486	3.53152	3.87236	3.99633	4.26883	3.72289	4.06522	4.09174	4.09583
Cadaverine	0.0001132	0.002146	1.161	1.1529	1.1004	0.138	yes	up	B(i)	C01672	-	-	map01100;map00310;map01110;map01120;map00960;map00470;map00480;map04974;map01064;map01060	Metabolic pathways;Lysine degradation;Biosynthesis of secondary metabolites;Microbial metabolism in diverse environments;Tropane, piperidine and pyridine alkaloid biosynthesis;D-Amino acid metabolism;Glutathione metabolism;Protein digestion and absorption;Biosynthesis of alkaloids derived from ornithine, lysine and nicotinic acid;Biosynthesis of plant secondary metabolites	Metabolism;Metabolism;Metabolism;Metabolism;Metabolism;Metabolism;Metabolism;Organismal Systems;Metabolism;Metabolism	Global and overview maps;Amino acid metabolism;Global and overview maps;Global and overview maps;Biosynthesis of other secondary metabolites;Metabolism of other amino acids;Metabolism of other amino acids;Digestive system;Chemical structure transformation maps;Chemical structure transformation maps	HMDB0002322	Organic nitrogen compounds	Organonitrogen compounds	Amines	462-94-2	103.123	0.446567	M+H	C5H14N2	79.7	0	metab_200	pos_264	pos	53.6	4.309	0.1454	3.916	0.06024	4.43078	4.02167	4.34917	4.38165	4.32462	4.3435	3.88201	3.92623	3.81563	3.92246	3.96508	3.98203
Adrenochrome o-semiquinone	0.001585	0.02052	1.1595	1.1169	0.9224	-0.1166	yes	down	B(ii)	-	-	-	-	-	-	-	HMDB0012883	Organoheterocyclic compounds	Indoles and derivatives	Not Available	-	226.072	3.12295	M+FA-H	C9H11NO3	0	44.8	metab_7319	neg_2194	neg	47.6	4.955	0.142	5.372	0.1911	5.04844	5.04838	5.08414	4.96285	4.70819	4.87975	5.27262	5.52006	5.52834	5.06444	5.30935	5.5388
O-toluidine	0.003545	0.03938	1.1501	1.1324	0.8618	-0.2146	yes	down	B(i)	C14403	-	-	-	-	-	-	HMDB0041965	Benzenoids	Benzene and substituted derivatives	Toluenes	95-53-4	108.081	1.65233	M+H	C7H9N	70.1	0	metab_740	pos_1429	pos	51.7	2.799	0.161	3.248	0.2419	2.89938	2.49111	2.94689	2.85032	2.79338	2.81222	3.10467	3.13935	3.73782	3.13558	3.17817	3.19511
Artonin T	0.001358	0.01808	1.1301	1.1269	1.0822	0.114	yes	up	B(ii)	C08335	-	-	-	-	-	-	HMDB0029905	Organic oxygen compounds	Organooxygen compounds	Carbohydrates and carbohydrate conjugates	161017-03-4	471.139	5.77178	M+Na-2H	C26H26O7	0	44.6	metab_9153	neg_4526	neg	45.1	5.475	0.06173	5.059	0.224	5.39059	5.49638	5.52526	5.48007	5.41188	5.54525	4.84179	5.0448	4.76662	5.21924	5.12348	5.35581
Sqdg(17:2/2:0)	0.0008054	0.01164	1.1265	1.1109	0.9377	-0.0928	yes	down	B(i)	-	-	-	-	-	-	-	-	-	-	-	-	607.277	5.05662	M-H	C28H48O12S	55.7	0	metab_8613	neg_3835	neg	48.2	6.005	0.139	6.404	0.153	5.95312	6.10652	6.14976	6.08631	5.77283	5.95898	6.51898	6.33701	6.35593	6.17461	6.61401	6.42128
Lotaustralin	0.002577	0.03043	1.0845	1.0764	0.9377	-0.0927	yes	down	B(ii)	C08334	-	-	map00460;map01110	Cyanoamino acid metabolism;Biosynthesis of secondary metabolites	Metabolism;Metabolism	Metabolism of other amino acids;Global and overview maps	HMDB0033865	Organic oxygen compounds	Organooxygen compounds	Carbohydrates and carbohydrate conjugates	534-67-8	303.155	0.813067	M+ACN+H	C11H19NO6	0	86.1	metab_476	pos_997	pos	56.5	5.935	0.1766	6.329	0.1657	6.10789	5.82917	5.98198	5.99916	5.6303	6.06014	6.19721	6.33864	6.10744	6.31649	6.56801	6.44503
Ethyl 2-amino-3-sulfanylpropanoate	0.0009186	0.01296	1.0662	1.0617	1.0703	0.098	yes	up	B(ii)	-	-	-	-	-	-	-	HMDB0252040	Organic acids and derivatives	Carboxylic acids and derivatives	Amino acids, peptides, and analogues	-	150.058	1.35595	M+H	C5H11NO2S	0	40.6	metab_612	pos_1245	pos	45.9	5.497	0.1009	5.136	0.1615	5.54929	5.33686	5.57064	5.4868	5.42981	5.60865	5.05555	5.37535	5.17136	5.2517	5.02721	4.93559
3-(3-indolyl)-2-oxopropanoic acid	3.345e-05	0.0007039	1.0582	1.0397	0.9255	-0.1117	yes	down	B(i)	C00331	-	-	map01100;map00380	Metabolic pathways;Tryptophan metabolism	Metabolism;Metabolism	Global and overview maps;Amino acid metabolism	HMDB0060484	Organoheterocyclic compounds	Indoles and derivatives	Indolyl carboxylic acids and derivatives	392-12-1	204.066	5.71937	M+H	C11H9NO3	95.8	0	metab_3882	pos_6309	pos	57.6	3.952	0.09192	4.27	0.06024	3.95763	4.08993	3.87603	3.90851	3.85148	4.02568	4.23599	4.28021	4.1696	4.27644	4.31906	4.33601
L-Histidine	1.604e-08	5.091e-07	1.0199	1.0108	8.9643	3.1642	yes	up	B(i)	C00135	Peptides	Amino acids	map01100;map01110;map02010;map00340;map00470;map01230;map04974;map00970;map01065;map05230;map00410;map00404;map01060	Metabolic pathways;Biosynthesis of secondary metabolites;ABC transporters;Histidine metabolism;D-Amino acid metabolism;Biosynthesis of amino acids;Protein digestion and absorption;Aminoacyl-tRNA biosynthesis;Biosynthesis of alkaloids derived from histidine and purine;Central carbon metabolism in cancer;beta-Alanine metabolism;Staurosporine biosynthesis;Biosynthesis of plant secondary metabolites	Metabolism;Metabolism;Environmental Information Processing;Metabolism;Metabolism;Metabolism;Organismal Systems;Genetic Information Processing;Metabolism;Human Diseases;Metabolism;Metabolism;Metabolism	Global and overview maps;Global and overview maps;Membrane transport;Amino acid metabolism;Metabolism of other amino acids;Global and overview maps;Digestive system;Translation;Chemical structure transformation maps;Cancer: overview;Metabolism of other amino acids;Biosynthesis of other secondary metabolites;Chemical structure transformation maps	HMDB0000177;PW_C000116	Organic acids and derivatives	Carboxylic acids and derivatives	Amino acids, peptides, and analogues	71-00-1	154.063	0.0115167	M-H	C6H9N3O2	99.5	0	metab_6218	neg_4	neg	58.2	0.3142	0.02106	0.03505	0.0364	0.300575	0.311573	0.325899	0.350962	0.3017	0.294697	0.0283696	0.105419	0.0121609	0.0405843	0.0119012	0.0118778
5-Hydroxytryptoline	3.959e-08	1.212e-06	1.0024	0.9905	0.9166	-0.1257	yes	down	B(ii)	-	-	-	-	-	-	-	HMDB0256638	Organoheterocyclic compounds	Indoles and derivatives	Pyridoindoles	-	169.077	5.73252	M-H2O-H	C11H12N2O	0	51.1	metab_11586	neg_8602	neg	47.3	2.955	0.04016	3.224	0.01938	2.92843	2.95015	2.97767	3.02395	2.93067	2.91659	3.19909	3.21773	3.22996	3.25793	3.22045	3.21959
G-Glu-Val	0.00365	0.04036	1.0018	1.0136	1.0634	0.0888	yes	up	B(i)	-	-	-	-	-	-	-	HMDB0011172	Organic acids and derivatives	Carboxylic acids and derivatives	Amino acids, peptides, and analogues	2746-34-1	247.129	2.06702	M+H	C10H18N2O5	55.6	0	metab_858	pos_1629	pos	49.3	6.017	0.1907	5.658	0.135	5.97417	6.22399	6.07975	5.71854	5.91	6.19774	5.49667	5.82307	5.74294	5.50931	5.62855	5.74519

[truncated: 3 more sheets: Table S11, Table S12, Table S13]
